# Supplementary material for: A systematic review of neuroimaging epigenetic research: calling for an increased focus on development
Source: Mol Psychiatry. Author manuscript; Available in PMC 2023 Nov 1. (PMC10615743; doi:10.1038/s41380-023-02067-2)
Supplement: Table S1 [file EMS178342-supplement-Table_S1.xlsx]

## Sheet: Sheet1
	Title	Year	DNAm approach	Gene	Tissue	Neuroimaging modality	Neuroimaging measure	Analysis space	ROI	Global measure	Neuroimaging preprocessing	DNAm preprocessing/software	Genetics	Other biological marker	Environmental exposure	Psychiatric/behavioral outcome	Neuroimaging covariates	Main model covariates	DNA methylation covariates	Design (specifically of DNAm/MRI aspect)	Repeated Measures (DNAm/Brain)	Replication	Mediation	Sample type	Age/dev.stage	N	PMID	Authors	Main findings
	Stress-Related Methylation of the Catechol-O-Methyltransferase Val158 Allele Predicts Human Prefrontal Cognition and Activity	2011	Candidate	COMT	blood	task-based fMRI	amplitude analysis	ROI	prefrontal cortex	-	SPM	PSQ HS96 Pyrosequencing System (Pyrosequencing)	Y	Y - Gene expression & protein levels	Y - Psychological (stress)	N	-	-	-	cross-sectional	N	N	N	Population sample	Adults	84	21543598	Ursini G., Bollati V., Fazio L., Porcelli A., Iacovelli L., Catalani A., Sinibaldi L., Gelao B., Romano R., Rampino A., Taurisano P., Mancini M., di Giorgio A., Popolizio T., Baccarelli A., de Blasi A., Blasi G., Bertolino A.,	Methylation of the Val(158) allele in humans is associated negatively with lifetime stress and positively with working memory (WM) performance; it interacts with stress to modulate prefrontal activity during WM, such that greater stress and lower methylation are related to reduced cortical efficiency; and it is inversely related to mRNA expression and protein levels, potentially explaining the in…
	Peripheral SLC6A4 DNA methylation is associated with in vivo measures of human brain serotonin synthesis and childhood physical aggression	2012	Candidate	SLC6A4	blood	PET	a-[11C]AMT	ROI	hippocampus, lateral and medial OBFC, caudate	-	SPM	PyroMark Q24 (Qiagen)	Y	Y - Gene expression	N	Y - Aggression	group	-	-	cross-sectional	N	N	N	Cohort study	Adults	20	22745770	Wang, D., Szyf, M., Benkelfat, C., Provençal, N., Turecki, G., Caramaschi, D., Côté, S. M., Vitaro, F., Tremblay, R. E., Booij, L.	CpG methylation state was associated with lower in vivo measures of brain 5-HT synthesis in the left and right lateral orbitofrontal cortex.
	Evidence that the methylation state of the monoamine oxidase A (MAOA) gene predicts brain activity of MAO A enzyme in healthy men	2012	Candidate	MAOA	blood	PET	clorgyline	voxel- / vertex-wise	-	-	-	BISMA	Y	N	N	N	-	age, ethnicity, MAOA genotype	-	cross-sectional	N	N	N	Convenience sample	Adults	34	22948232	Shumay, E; Logan, J; Volkow, ND; Fowler, JS	The VNTR genotype did not influence the methylation status of the gene or brain MAO A activity. In contrast, a robust association of the regional and CpG site-specific methylation of the core MAOA promoter with brain MAO A levels was found.
	DNA methylation of the oxytocin receptor gene predicts neural response to ambiguous social stimuli	2012	Candidate	OXTR	blood	task-based fMRI	amplitude analysis	voxel-wise	-	-	FSL	Pyromark Q24 (Qiagen)	N	N	N	N	-	gender	-	cross-sectional	N	N	N	Population sample	Adults	43	23087634	Jack A., Connelly J.J., Morris J.P.,	Significant associations between the degree of OXTR methylation and brain activity were evoked by the perception of animacy.
	Allele-specific FKBP5 DNA demethylation mediates gene–childhood trauma interactions	2013	Candidate	FKBP5	blood	structural MRI	gray matter volume	ROI	amygdala, hippocampus	-	-	PyroMark Q24 (Qiagen)	Y	N	Y - Psychological (childhood trauma)	Y - PTSD	-	age, sex	main immune cell subtypes (in a subsample of the replication cohort)	prospective / longitudinal	N	N	N	High-risk	Adults	34	23201972	Klengel, T; Mehta, D; Anacker, C; Rex-Haffner, M; Pruessner, JC; Pariante, CM; Pace, TW; Mercer, KB; Mayberg, HS; Bradley, B; Nemeroff, CB; Holsboer, F; Heim, CM; Ressler, KJ; Rein, T; Binder, EB	A functional polymorphism altering chromatin interaction between the transcription start site and long-range enhancers in the FK506 binding protein 5 (FKBP5) gene increased the risk of developing stress-related psychiatric disorders in adulthood by allele-specific, childhood trauma-dependent DNA demethylation in functional glucocorticoid response elements of FKBP5.
	Three-Way FMRI-DTI-Methylation Data Fusion Based on mCCA+jICA and Its Application to Schizophrenia	2012	Genome-wide (ICA/CCA)	-	blood	task-based fMRI, diffusion MRI (microstructure)	fractional anisotropy	voxel- / vertex-wise	-	-	SPM, FSL	-	N	N	N	Y - Schizophrenia	(corrected for site effect beforehand)	age, race	(corrected for batch effects, methylation PCs related to gender were removed beforehand)	cross-sectional	N	N	N	Clinical	Adults	142	23366480	Sui, J; He, H; Liu, J; Yu, Q; Adali, T; Pearlson, GD; Calhoun, VD	One joint component (fMRI-DTI-methylation) and three modality-specific components(two DTI and one methylation) were identified as group-discriminating independent components.
	Association between Glucocorticoid Receptor Methylation and Hippocampal Subfields in Major Depressive Disorder	2014	Candidate	NR3C1	blood	structural MRI	gray matter volume, cortical thickness	ROI, voxel-wise	hippocampal subfields	-	FreeSurfer	PyroMark ID (Qiagen), Pyro Q-CpG Software (Qiagen)	N	N	N	Y - Depression	-	age, sex, total intracranial volume	-	cross-sectional	N	N	N	Clinical	Adults	117	24465557	Na K.-S., Won E., Kang J., Kim A., Choi S., Tae W.-S., Kim Y.-K., Lee M.-S., Joe S.-H., Ham B.-J.,	In MDD, methylations had positive correlations with the bilateral cornu ammonis (CA) 2-3 and CA4-dentate gyrus (DG) subfields. However, in healthy controls, methylations had positive correlation with the subiculum and presubiculum.
	MB-COMT promoter DNA methylation is associated with working-memory processing in schizophrenia patients and healthy controls	2014	Candidate	MB-COMT	blood	task-based fMRI	amplitude analysis	ROI, voxel- / vertex-wise	dorsolateral prefrontal cortex	-	FreeSurfer and FSL	-	N	N	N	Y - Schizophrenia	first principal component	age, sex, scanner field strength, first genetic principal component, diagnosis	chip, bisulphite conversion efficiency, sex	cross-sectional	N	N	N	Clinical	Adults	234	24837210	Walton E., Liu J., Hass J., White T., Scholz M., Roessner V., Gollub R., Calhoun V.D., Ehrlich S.,	MB-COMT promoter methylation was positively associated with neural activity in the left dorsolateral prefrontal cortex in a model using a region-of-interest approach and could confirm this finding in a whole-brain model.
	Serotonin Transporter Gene Methylation is Associated With Hippocampal Gray Matter Volume	2014	Candidate	SLC6A4	blood	structural MRI	voxel-based morphometry/gray matter volume	voxel-wise	hippocampus, amygdala, anterior cingulate gyrus	-	SPM	ESME	Y	N	N	N	-	age, gender, BDI, STAI-trait, education years, verbal IQ	-	cross-sectional	N	Y	N	Population sample	Adults	189	24862560	Dannlowski U., Kugel H., Redlich R., Halik A., Schneider I., Opel N., Grotegerd D., Schwarte K., Schettler C., Ambrée O., Rust S., Domschke K., Arolt V., Heindel W., Baune B.T., Suslow T., Zhang W., Hohoff C.,	Strong associations of AluJb methylation and hippocampal gray matter volumes were identified. The amygdala, insula, and caudate nucleus showed similar associations.
	Interactions Between Oxytocin Receptor Gene Methylation and Callous-Unemotional Traits Impact Socioaffective Brain Systems in Conduct-Disordered Offenders	2018	Candidate	OXTR	saliva	task-based fMRI	amplitude analysis, functional connectivity	ROI, voxel-wise	basolateral amygdala, centromedial amygdala	-	FSL	ESME	Y	N	N	Y - Conduct disorder	outlier time points, 6 standard motion parameters	age, IQ, socioeconomic status, ethnicity, comorbidity, substance use, OXTR genotype, motion parameters, irrelevant task time series	-	cross-sectional	N	N	N	Clinical	Adolescents	66	29628070	Aghajani, M., Klapwijk, E.T., Colins, O.F., Ziegler, C., Domschke, K., Vermeiren, R.R.J.M., van der Wee, N.J.A.	Elevated OXTR methylation and levels in youths with conduct disorder interacted to predict frontoparietal hyperactivity and amygdalo-frontoparietal disconnection during task performance
	Association of brain-derived neurotrophic factor DNA methylation and reduced white matter integrity in the anterior corona radiata in major depression	2015	Candidate	BDNF	blood	diffusion MRI (microstructure)	fractional anisotropy, axial diffusivity, radial diffusivity	ROI	genu of corpus callosum, anterior corona radiata, posterior coronaradiata, posterior thalamic radiation	-	FSL	PyroMark ID (Qiagen)	N	N	N	Y - Depression	-	-	-	cross-sectional	N	N	N	Clinical	Adults	113	25451398	Choi S., Han K.-M., Won E., Yoon B.-J., Lee M.-S., Ham B.-J.,	DNA methylation of the BDNF promoter regionwas inversely correlated with the fractional anisotropy (FA) of the right anterior corona ratiata (ACR) in MDD patients.
	Oxytocin Receptor Gene Methylation: Converging Multilevel Evidence for a Role in Social Anxiety	2015	Candidate	OXTR	blood	task-based fMRI	amplitude analysis	ROI	bilateral amygdala	-	SPM	ESME	Y	N	N	Y - Anxiety	-	age, genotype	-	cross-sectional	N	N	N	Clinical	Adults	25	25563749	Ziegler, C; Dannlowski, U; Bräuer, D; Stevens, S; Laeger, I; Wittmann, H; Kugel, H; Dobel, C; Hurlemann, R; Reif, A; Lesch, KP; Heindel, W; Kirschbaum, C; Arolt, V; Gerlach, AL; Hoyer, J; Deckert, J; Zwanzger, P; Domschke, K	Significantly decreased OXTR methylation particularly at CpG Chr3: 8 809 437 was associated with increased amygdala responsiveness during social phobia-related word processing.
	Associations between DNA methylation and schizophrenia- related intermediate phenotypes a gene set enrichment analysis	2015	Genome-wide (GSEA)	-	blood	structural MRI, task-based fMRI	gray matter volume, cortical thickness, amplitude analysis	ROI	hippocampus, superior temporal gyrus, DLPFC	-	FreeSurfer and FSL	WateRmelon	N	N	N	Y - Schizophrenia	outlier time frames in each fMRI data time series	age, sex, site-specific scanner field strength, intracranial volume (only for hippocampal volume)	chip, bisulphite sequencing conversion efficiency, sex, age, population stratification	cross-sectional	N	N	N	Clinical	Adults	214	25598502	Hass J., Walton E., Wright C., Beyer A., Scholz M., Turner J., Liu J., Smolka M.N., Roessner V., Sponheim S.R., Gollub R.L., Calhoun V.D., Ehrlich S.,	The hsa-miR-219a-5p target gene set was significantly enriched for genes (EPHA4, PKNOX1, ESR1, among others) whose methylation status is correlated with hippocampal volume independent of disease status. Significant associations were observed between hsa-miR-219a-5p target gene methylation patterns and hippocampus-related neuropsychological variables.
	Birth Weight Discordance, DNA Methylation, and Cortical Morphology of Adolescent Monozygotic Twins	2017	Genome-wide (EWAS)	-	saliva	structural MRI	cortical thickness, cortical surface area, cortical volume	voxel-wise	-	-	CIVET	Minfi	Y	N	Y - Physiological (birth weight)	N	-	sex, family	cell types	cross-sectional	N	N	N	Genetically-informed (population twin study)	Adolescents	52 pairs	28032437	Casey K.F., Levesque M.L., Szyf M., Ismaylova E., Verner M.-P., Suderman M., Vitaro F., Brendgen M., Dionne G., Boivin M., Tremblay R.E., Booij L.,	Birth weight discordance was positively associated with both cortical surface area and cortical volume discordance. Genes involved in neurodevelopment were tentatively identified as mediators of both the birth weight - cortical volume, and birth weight- cortical surface area relationships.The association between birth weight and cortical morphology in adolescence appears to be attributable to in …
	Epigenetic modification of the oxytocin receptor gene influences the perception of anger and fear in the human brain	2015	Candidate	OXTR	blood	task-based fMRI	amplitude analysis, functional connectivity, seed analysis	ROI, voxel-wise	amygdala, anterior cingulate gyrus, fusiform gyrus, insular cortex, lateral occipital cortex, middle temporal gyrus, superior parietal gyrus, supramarginal gyrus	-	FSL	PyroMark Q24 (Qiagen)	N	N	N	N	faces and ovals time course	-	-	cross-sectional	N	N	N	Population sample	Adults	98	25675509	Puglia M.H., Lillard T.S., Morris J.P., Connelly J.J.,	High levels of OXTR methylation were associated with greater amounts of activity in regions associated with face and emotion processing including amygdala, fusiform, and insula. These higher levels of OXTR methylation were also associated with decreased functional coupling of amygdala with regions involved in affect appraisal and emotion regulation.
	DNA Methylation of the Serotonin Transporter Gene in Peripheral Cells and Stress-Related Changes in Hippocampal Volume: A Study in Depressed Patients and Healthy Controls	2015	Candidate	SLC6A4	blood	structural MRI	gray matter volume	ROI	hippocampus	-	FreeSurfer	PyroMark Q24 (Qiagen)	Y	N	Y - Psychological (childhood trauma)	Y - Depression	-	age, sex	-	cross-sectional	N	N	N	Clinical	Adults	69	25781010	Booij L., Szyf M., Carballedo A., Frey E.-M., Morris D., Dymov S., Vaisheva F., Ly V., Fahey C., Meaney J., Gill M., Frodl T.,	Childhood trauma, being male, and smaller hippocampal volume were independently associated with greater peripheral serotonin transporter methylation. Greater serotonin transporter methylation in the depressed group was observed only in SSRI-treated patients. These results suggest that serotonin transporter methylation may be involved in physiological gene-environment interaction in the developmen…
	C9orf72 promoter hypermethylation is neuroprotective: Neuroimaging and neuropathologic evidence	2015	Candidate	C9orf72	blood	structural MRI	gray matter density	voxel-wise	-	-	FSL	-	Y	N	N	N	age, disease duration	age, disease duration	-	prospective / longitudinal	Y (MRI)	N	N	Clinical	Adults	45	25795648	McMillan C.T., Russ J., Wood E.M., Irwin D.J., Grossman M., McCluskey L., Elman L., Van Deerlin V., Lee E.B.,	Gray matter (GM) analysis revealed that hippocampus, frontal cortex, and thalamus are associated with hypermethylation and thus appear to be relatively protected from mutant C9orf72. Neuropathologic analysis demonstrated an association between reduced neuronal loss and hypermethylation in hippocampus and frontal cortex. Longitudinal neuroimaging revealed that hypermethylation is associated with r…
	DNA methylation of the serotonin transporter gene (SLC6A4) is associated with brain function involved in processing emotional stimuli	2015	Candidate	SLC6A4	blood	task-based fMRI	amplitude analysis	voxel-wise	-	-	SPM	PyroMarkQ24 (Qiagen)	N	N	N	Y - Depression	motion correction values	age, sex, medication status	-	cross-sectional	N	N	N	Clinical	Adults	55	25825812	Frodl T., Szyf M., Carballedo A., Ly V., Dymov S., Vaisheva F., Morris D., Fahey C., Meaney J., Gill M., Booij L.,	Activation in the anterior insula elicited by negative emotional content was significantly positively associated with the degree of SLC6A4 methylation. Significantly negative associations were observed between activation in the posterior insula and the degree of SLC6A4 methylation when judging the geometry of pictures after seeing negative in contrast to positive emotional stimuli. Healthy contro…
	Brain-derived neurotrophic factor (BDNF) Val66Met polymorphism influences the association of the methylome with maternal anxiety and neonatal brain volumes	2015	Genome-wide (EWAS)	-	cord blood	structural MRI	white matter volume, gray matter volume	ROI, global	amygdala, caudate, cerebellum, globus pallidus, hippocampus, thalamus	white matter volume, gray matter volume, midbrain	-	GenomeStudio (Illumina)	Y	N	Y - Psychological (maternal anxiety)	N	-	ethnicity, gestational age, the days of life at scan, total brain volume	(batch effects were removed beforehand)	prospective / longitudinal	N	N	N	Population/Cohort study	Neonatal	237	25640836	Chen L., Pan H., Tuan T.A., Teh A.L., Macisaac J.L., Mah S.M., Mcewen L.M., Li Y., Chen H., Broekman B.F.P., Buschdorf J.P., Chong Y.S., Kwek K., Saw S.M., Gluckman P.D., Fortier M.V., Rifkin-Graboi A., Kobor M.S., Qiu A., Meaney M.J., Holbrook J.D.,	Infant, but not maternal, BDNF genotype dramatically influences the association of antenatal anxiety on the epigenome at birth as well as that between the epigenome and neonatal brain structure. Antenatal Maternal Anxiety × BDNF Val66Met Polymorphism interactions at the level of the epigenome are reflected differently in the structure of the amygdala and the hippocampus.
	DNA methylation differences in stress-related genes, functional connectivity and gray matter volume in depressed and healthy adolescents.	2020	Candidate	SLC6A4, FKBP5	saliva	structural MRI, resting state MRI	voxel-based morphometry, functional connectvity, seed analysis	ROI	173 regions (resting state MRI), amygdala, anterior cingulate cortex, anterior and posterior insula, anterior orbital gyrus, frontal operculum, hippocampus, inferior frontal gyrus, inferior frontal orbital gyrus, lateral orbital gyrus, middle frontal gyrus, superior frontal gyrus (structural MRI)	-	SPM	PyroMark Q96 (Qiagen)	N	N	N	Y - Depression	age, sex	diagnosis, age, sex, total intracranial volume	-	cross-sectional	N	Y	N	Clinical	Adolescents	45	32479312	Chiarella, J., Schumann, L., Pomares, F.B., Frodl, T., Tozzi, L., Nemoda, Z., Yu, P., Szyf, M., Khalid-Khan, S., Booij, L.	SLC6A4 methylation was linked to amygdala-frontal operculum resting-state functional connectivity, regardless of diagnosis, and was differentially associated with inferior orbitofrontal gyrus gray matter volume in adolescents with depression and controls. Replicating and extending previous findings in adults, FKBP5 methylation was associated with inferior orbitofrontal gyrus gray matter volume in…
	Epigenetic Variation in the Serotonin Transporter Gene Predicts Resting State Functional Connectivity Strength Within the Salience-Network	2015	Candidate	SLC6A4	blood	resting state fMRI	functional connectivity, seed analysis	voxel-wise	-	-	SPM	PyroMark Q24 (Qiagen)	Y	N	N	N	six movement parameters, a matrix containing the ART-detected outliers	sex, age, 5-HTTLPR/rs25531 genotype	-	cross-sectional	N	N	N	Population sample	Adults	74	26303978	Muehlhan M., Kirschbaum C., Wittchen H.-U., Alexander N.,	The major finding of this study indicates a positive relation of SLC6A4 promoter methylation and amygdaloid resting state functional coupling with key nodes of the salience network (SN) including the anterior insulae and the dorsal anterior cingulate cortices.
	SKA2 Methylation is associated with Decreased Prefrontal Cortical Thickness and Greater PTSD Severity among Trauma-Exposed Veterans	2016	Candidate	SKA2	blood	structural MRI	cortical thickness	voxel- / vertex-wise	-	-	FreeSurfer	GenomeStudio, CpGassoc, wateRmelon, ComBat, minfi	Y	N	N	Y - PTSD	-	age, sex, population substructure	genotype, (batch and chip effects removed beforehand)	cross-sectional	N	N	Y	High-risk	Adults	145	26324104	Sadeh, N., Spielberg, J. M., Logue, M. W., Wolf, E. J., Smith, A. K., Lusk, J., Hayes, J. P., Sperbeck, E., Milberg, W. P., McGlinchey, R. E., Salat, D. H., Carter, W. C., Stone, A., Schichman, S. A., Humphries, D. E., Miller, M. W.	DNA methylation was associated with bilateral reductions of cortical thickness in frontal pole and superior frontal gyrus, and similar effects were found in the right orbitofrontal cortex and right inferior frontal gyrus. PTSD symptom severity was positively correlated with SKA2 DNA methylation and negatively correlated with cortical thickness in these regions. Mediation analyses showed a signifi…
	The association of DNA methylation and brain volume in healthy individuals and schizophrenia patients	2015	Genome-wide (pICA)	-	blood	structural MRI	white and gray matter volume	voxel-wise	-	-	FreeSurfer	-	N	N	N	Y - Schizophrenia	scanning site, age, sex, race, diagnosis effect	-	age, sex, race, substance use, batch effect, bisulphite conversion efficiency, chip effects	cross-sectional	N	N	N	Clinical	Adults	200	26381449	Liu J., Siyahhan Julnes P., Chen J., Ehrlich S., Walton E., Calhoun V.D.,	A component comprised primarily of bilateral cerebellar volumes was significantly correlated to a methylation component from 14 CpG sites in 13 genes.
	Effects of depressive symptoms and peripheral DAT methylation on neural reactivity to alcohol cues in alcoholism	2015	Candidate	DAT	blood	task-based fMRI	amplitude analysis	ROI	bilateral amygdala, ventral striatum	-	SPM	ESME	N	N	N	Y - Depression / substance use (alcohol)	-	-	-	cross-sectional	N	N	N	Clinical	Adults	55	26418276	Wiers, CE; Shumay, E; Volkow, ND; Frieling, H; Kotsiari, A; Lindenmeyer, J; Walter, H; Bermpohl, F	Amygdala cue reactivity correlated with craving and dopamin transporter gene (DAT) methylation only in alcohol-dependent patients with low depression scores.
	Accelerated DNA methylation age: Associations with PTSD and neural integrity	2016	Epigenetic score (for age)	-	blood	diffusion MRI (microstructure)	fractional anisotropy, radial diffusivity, axial diffusivity	ROI	frontal cortex, genu of the corpus callosum	-	FreeSurfer and FSL	GenomeStudio, minfi	N	N	N	Y - PTSD	-	age, sex, two principal components, white blood cells	-	cross-sectional	N	N	Y	High-risk	Adults	281	26447678	Wolf E.J., Logue M.W., Hayes J.P., Sadeh N., Schichman S.A., Stone A., Salat D.H., Milberg W., McGlinchey R., Miller M.W.,	Advanced DNAm age was associated with reduced integrity in the genu of the corpus callosum and indirectly linked to poorer working memory performance via this region. Horvath DNAm age estimates were not associated with PTSD or neural integrity.
	BDNF Methylation and Maternal Brain Activity in a Violence-Related Sample	2015	Candidate	BDNF	saliva	task-based fMRI	amplitude analysis	voxel-wise	-	-	SPM	Pyro Q-CpG Software (Qiagen)	N	N	Y - Psychological (violence exposure)	Y - PTSD	-	-	-	cross-sectional	N	N	N	High-risk	Adults	46	26649946	Moser D.A., Paoloni-Giacobino A., Stenz L., Adouan W., Manini A., Suardi F., Cordero M.I., Vital M., Rossignol A.S., Rusconi-Serpa S., Ansermet F., Dayer A.G., Schechter D.S.,	fMRI results showed a positive correlation of BDNF methylation with maternal brain activity in the anterior cingulate (ACC), and ventromedial prefrontal cortex (vmPFC), regions generally credited with a regulatory function toward brain areas that are generating emotions. Furthermore a negative correlation between BDNF methylation and the activity of the right hippocampus was found.
	Accelerated DNA methylation age in adolescent girls: associations with elevated diurnal cortisol and reduced hippocampal volume	2017	Epigenetic score (for age)	-	saliva	structural MRI	gray matter volume	ROI	hippocampus, amygdala	-	FreeSurfer	GenomeStudio (Illumina)	N	Y - Protein levels	Y - Psychological (familial risk for depression)	Y - Depression	scanner type	chronological age at sample collection/scan, total intracranial volume	race/ethnicity	prospective / longitudinal	N	N	Y	High-risk	Adolescents	46	28850111	Davis E.G., Humphreys K.L., McEwen L.M., Sacchet M.D., Camacho M.C., MacIsaac J.L., Lin D.T.S., Kobor M.S., Gotlib I.H.,	Greater diurnal cortisol production was associated with accelerated DNA methylation age, which in turn was associated with reduced left hippocampal volume. Accelerated DNA methylation age significantly mediated the association between diurnal cortisol and left hippocampal volume.
	Brain-derived neurotrophic factor promoter methylation and cortical thickness in recurrent major depressive disorder	2016	Candidate	BDNF	blood	structural MRI	cortical thickness	voxel-wise	-	-	FreeSurfer	PyroMark ID (Qiagen)	N	Y - Protein levels	N	Y - Depression	-	age, gender, intracranial volume, severity of depression, polymorphisms of BDNF genotypes, medication	-	cross-sectional	N	N	N	Clinical	Adults	130	26876488	Na, K.S., Won, E., Kang, J. Chang, H.S., Yoon, H.K., Tae, W.S., Kim, Y.K., Lee, M.S., Joe, S.H., Kim, H., Ham, B.J.	Among the MDD group, right pericalcarine, right medical orbitofrontal, right rostral middle frontal, right postcentral, right inferior temporal, right cuneus, right precuneus, left frontal pole, left superior frontal, left superior temporal, left rostral middle frontal and left lingual cortices had inverse correlations with methylation of BDNF promoters. Higher levels of BDNF promoter methylation…
	Sex and diagnosis specific associations between DNA methylation of the oxytocin receptor gene with emotion processing and temporal-limbic and prefrontal brain volumes in psychotic disorders	2016	Candidate	OXTR	blood	structural MRI	gray matter volume	ROI	prefrontal regions (superior frontal, middle frontal, inferior frontal, and orbital frontal gyri); temporal-limbic regions (parahippocampal, middle temporal, and fusiform gyri, hippocampus, amygdala, insula)	-	FreeSurfer	Pyromark Q24 (Qiagen)	N	Y - Protein levels	N	Y - Psychotic disorders (schizophrenia / schizoaffective / bipolar)	-	age, race, intracranial volume	-	cross-sectional	N	N	N	Clinical	Adults	242	26977453	Rubin L.H., Connelly J.J., Reilly J.L., Carter C.S., Drogos L.L., Pournajafi-Nazarloo H., Ruocco A.C., Keedy S.K., Matthew I., Tandon N., Pearlson G.D., Clementz B.A., Tamminga C.A., Gershon E.S., Keshavan M.S., Bishop J.R., Sweeney J.A.,	Greater methylation at site -934 upstream of the OXTR start codon was associated with smaller volumes in temporal-limbic and prefrontal regions associated previously with social cognition, but only in healthy women and females with schizophrenia.
	Tubulin Polymerization Promoting Protein (TPPP) gene methylation and corpus callosum measures in maltreated children.	2020	Candidate	TPPP	saliva	structural MRI, diffusion MRI (microstructure)	gray matter volume, fractional anisotropy	ROI	corpus callosum	-	MRICloud	Multiple R packages	N	N	Y - Psychological (childhood trauma)	Y - Depression and anxiety	-	age, sex, total cerebral volume, cell type, methylation-based principal components to control for population stratification	-	prospective / longitudinal	N	Y	N	High-risk	Children	63	32120304	de Araújo, Célia Maria; Hudziak, James; Crocetti, Deana; Wymbs, Nicholas F.; Montalvo-Ortiz, Janitza L.; Orr, Catherine; Albaugh, Matthew D.; Althoff, Robert R.; O'Loughlin, Kerry; Holbrook, Hannah; Garavan, Hugh; Yang, Bao-Zhu; Mostofsky, Stewart; Jackowski, Andrea; Lee, Richard S.; Gelernter, Joel; Kaufman, Joan	TPPP methylation values, in interaction with a dimensional measure of children's trauma experiences, predicted left and right CC body volumes and genu, body and splenium FA
	Epigenetic modification of OXT and human sociability	2016	Candidate	OXT	saliva	structural MRI, task-based fMRI	voxel-based morphomentry/gray matter volume, amplitude analysis	voxel-wise	-	-	SPM	EpiTYPER (MassARRAY)	N	N	N	Y - Social (attachment)	-	sMRI: age, sex, and total brain volume; fMRI: sex, age	-	cross-sectional	N	N	N	Population sample	Adults	121	27325757	Haas B.W., Filkowski M.M., Cochran R.N., Denison L., Ishak A., Nishitani S., Smith A.K.,	People that exhibit lower OXT DNA methylation display greater superior temporal sulcus activity during two social-cognitive functional MRI tasks, and larger fusiform gyrus gray matter volume than people that exhibit higher OXT DNA methylation.
	Association between reduced white matter integrity in the corpus callosum and serotonin transporter gene DNA methylation in medication-naive patients with major depressive disorder	2016	Candidate	SLC6A4	blood	diffusion MRI (microstructure)	fractional anisotropy, axial diffusivity, radial diffusivity	ROI	body of the corpus callosum, genu of the corpus callosum	-	FSL	PyroMark ID system (Qiagen)	N	N	N	Y - Depression	age	age	age	cross-sectional	N	N	N	Clinical	Adults	84	27505229	Won E., Choi S., Kang J., Kim A., Han K.-M., Chang H.S., Tae W.S., Son K.R., Joe S.-H., Lee M.-S., Ham B.-J.,	Patients with MDD had significantly lower fractional anisotropy (FA) values for the genu of the corpus callosum and body of the corpus callosum than that in healthy controls. Significant inverse correlations were observed between SLC6A4 DNA methylation and FA and axial diffusivity values of the body of the corpus callosum in patients with MDD.
	Reduced DNA methylation of FKBP5 in Cushing’s syndrome	2016	Candidate	FKBP5	blood	structural MRI	gray matter volume	ROI	hippocampus	-	FreeSurfer	PyroMark MD System (Qiagen), Pyro Q-CpGt Software (Qiagen)	Y	N	N	Y - Cognition (memory)	-	smoking	-	cross-sectional	N	N	N	Clinical	Adults	64	27664120	Resmini E1, Santos A2, Aulinas A2, Webb SM2, Vives-Gilabert Y3, Cox O4, Wand G4, Lee RS4.	DNA methylation at ten CpG-dinucleotides correlated with left and right hippocampal volumes.
	The association of serotonin receptor 3A methylation with maternal violence exposure, neural activity, and child aggression	2017	Candidate	HTR3A	saliva	task-based fMRI	amplitude analysis	voxel- / vertex-wise	-	-	SPM	PyroMark Q96 MD (Qiagen), Pyro Q-CpG Software (Qiagen)	N	N	Y - Psychological (violence exposure)	Y - Multiple traits (depression, PTSD, aggression)	-	maternal socio-economic status	-	cross-sectional	N	N	N	High-risk	Adults	35	27720744	Schechter D.S., Moser D.A., Pointet V.C., Aue T., Stenz L., Paoloni-Giacobino A., Adouan W., Manini A., Suardi F., Vital M., Sancho Rossignol A., Cordero M.I., Rothenberg M., Ansermet F., Rusconi Serpa S., Dayer A.G.,	Methylation status at a specific CpG site (CpG2_III) was associated with decreased medial prefrontal cortical (mPFC) activity in response to film-stimuli of adult male-female interactions evocative of violence as compared to prosocial and neutral interactions.
	Brain structure and intragenic DNA methylation are correlated, and predict executive dysfunction in fragile X premutation females	2016	Candidate	FMR1	blood	structural MRI	cortical thickness, white matter hypointensities	ROI, global	middle and superior frontal gyri, inferior parietal gyrus	white matter hypointensities	FreeSurfer	EpiTYPER (MassARRAY)	N	Y - Gene expression	N	N	-	-	-	cross-sectional	N	N	N	High-risk	Adults	36	27959330	Shelton A.L., Cornish K.M., Kolbe S., Clough M., Slater H.R., Li X., Kraan C.M., Bui Q.M., Godler D.E., Fielding J.,	In the FMR1 premutation group, FMR1 intron 1 methylation was positively associated with executive function and cortical thickness in middle and superior frontal gyri, and left inferior parietal gyrus. By contrast, in the control group, FMR1 intron 1 methylation was negatively associated with cortical thickness of the left middle frontal gyrus and superior frontal gyri. No significant associations…
	Cord blood DNA methylation modifications in infants are associated with white matter microstructure in the context of prenatal maternal depression and anxiety.	2021	Genome-wide (EWAS)	-	cord blood	diffusion MRI (microstructure)	fractional anisotropy, intracellular volume fraction, orientation dispersion index	ROI	corona radiata, superior longitudinal fasciculus, sagittal stratum, white matter adjacent to the hippocampus, regions of posterior thalamic radiations, splenium of the corpus callosum, and others	-	FSL	Minfi	Y	N	Y - Psychological (maternal depression and anxiety)	N	-	CB cell proportions (CD8+T, CD4+T, Natural Killer, Monocyte, B cell, and Granulocyte), sex, infant gestational age-corrected postpartum age, Hollingshead socioeconomic status, an index of total motion during the diffusion acquisition, surrogate variables	-	cross-sectional	N	N	N	High-risk	Neonatal	52	34108589	Dean, D.C., Madrid, A., Planalp, E.M., Moody, J.F., Papale, L.A., Knobel, K.M., Wood, E.K., McAdams, R.M., Coe, C.L., Hill Goldsmith, H., Davidson, R.J.	Umbilical cord blood DNA methylation levels at birth are associated with 1-month white matter microstructure.
	Influence of FKBP5 polymorphism and DNA methylation on structural changes of the brain in major depressive disorder	2017	Candidate	FKBP5	blood	structural MRI	gray matter volume, cortical thickness	ROI	38 cortical gyri, thalamus, caudate nucleus, putamen, globus pallidum, hippocampus, amygdala, nucleus accumbens	-	FreeSurfer	PyroMark ID (Qiagen)	Y	N	N	Y - Depression	total intracranial cavity volume	age, gender, education level, and medication, total intracranial cavity volume	-	cross-sectional	N	N	N	Clinical	Adults	202	28198448	Han K.-M., Won E., Sim Y., Kang J., Han C., Kim Y.-K., Kim S.-H., Joe S.-H., Lee M.-S., Tae W.-S., Ham B.-J.,	FKBP5 DNA methylation showed a positive correlation with the thickness of the right transverse frontopolar gyrus in the C allele homozygote group.
	Predicting Schizophrenia by Fusing Networks from SNPs, DNA Methylation and fMRI Data	2016	Genome-wide (Similarity network fusion)	-	blood	task-based fMRI	amplitude analysis	voxel-wise	-	-	SPM	-	Y	N	N	Y - Schizophrenia	-	-	-	cross-sectional	N	N	N	Clinical	Adults	184	28268598	Deng, S-P., Lin D., Calhoun, V.D., Wang, Y-P.	prediction accuracy is the highest when applying our prediction method to the fused network derived from three data types (SNP, DNA methylation and fMRI)
	Integration of SNPs-FMRI-Methylation Data with Sparse Multi- CCA for Schizophrenia Study	2016	Genome-wide (multiple sparse CCA)	-	blood	task-based fMRI	amplitude analysis	voxel-wise	-	-	SPM	-	Y	N	N	Y - Schizophrenia	-	-	-	cross-sectional	N	N	N	Clinical	Adults	184	28269013	Hu, W., Lin, D., Calhoun, V.D., Wang, Y.P.	When applied to integrating real SNPs, fMRI, and methylation datasets, sMCCA finds better SNPs and fMRI features, by including the complementary information of methylation data
	Blood DNA methylation pattern is altered in mesial temporal lobe epilepsy	2017	Genome-wide (EWAS)	-	blood	structural MRI	hippocampal sclerosis	ROI	hippocampus	-	-	BeadStudio Methylation Module, PyroMark Q24 (Qiagen)	N	N	N	Y - Epilepsy	-	-	-	cross-sectional	N	N	N	Clinical	Adults	14	28276448	Long, HY; Feng, L; Kang, J; Luo, ZH; Xiao, WB; Long, LL; Yan, XX; Zhou, L; Xiao, B	Among the mesial temporal lobe epilepsy patients, panels of genes appeared to be differentially methylated relative to disease duration, resistance to anti-epileptics and MRI alterations of hippocampal sclerosis.
	Cerebral white matter hyperintensities on MRI and acceleration of epigenetic aging: the atherosclerosis risk in communities study	2017	Epigenetic score (for age), Genome-wide (EWAS)	-	blood	structural MRI	white matter hyperintensities	global	-	white matter hyperintensities	-	WateRmelon R package, GenomeStudio (Illumina)	Y	N	N	Y - Neurodegeneration (artherosclerosis risk)	-	epigenetic age: age at brain MRI, sex, BMI, systolic blood pressure, hypertension, diabetes, current smoking, blood cell composition; EWAS: age at brain MRI, gender, study site, visit, BMI, smoking, blood cell composition, systolic blood pressure, diastolic blood pressure, and technical variables (plate ID, chip ID and chip row)	-	cross-sectional	N	N	N	Cohort study	Adult / old age	713	28289478	Raina A., Zhao X., Grove M.L., Bressler J., Gottesman R.F., Guan W., Pankow J.S., Boerwinkle E., Mosley T.H., Fornage M.,	Age acceleration was significantly associated with white matter hyperintensities burden.
	Epigenetic Age Acceleration Assessed with Human White-Matter Images	2017	Epigenetic score (for age)	-	blood	diffusion MRI (microstructure)	fractional anisotropy	global, ROI	16 specific tracts	white matter tract integrity	FSL	GenomeStudio (Illumina), BMIQ	Y	N	N	Y - Neurodegeneration (ageing)	-	age, sex, blood cell composition effects, familial relationships	age, sex, cell count estimates	prospective / longitudinal	N	N	N	Genetically-informed (pedigree study)	Adults	376	28385874	Hodgson, K; Carless, MA; Kulkarni, H; Curran, JE; Sprooten, E; Knowles, EE; Mathias, S; Göring, HHH; Yao, N; Olvera, RL; Fox, PT; Almasy, L; Duggirala, R; Blangero, J; Glahn, DC	Negative phenotypic correlations between epigenetic age acceleration and global white matter tract integrity were observed, with evidence of shared genetic but not environmental influences. Negative phenotypic and genetic correlations with age acceleration were also seen for a number of specific white matter tracts, along with additional negative phenotypic correlations between granulocyte abunda…
	A peripheral epigenetic signature of immune system genes is linked to neocortical thickness and memory	2017	Epigenetic score (for age), Genome-wide (ICA)	-	blood	structural MRI	cortical thickness	ROI1, global	68 FreeSurfer ROIs	cortical thickness	FreeSurfer	RnBeads	Y	N	N	Y - Cognition	sex, intracranial volume, MR-technical batches (software and gradient batches)	age at MRI, difference between age at MRI and age at blood-drawing, sex, intracranial volume, MRI batch effects	age, sex, white-blood cell parameters, methylomic processing covariates (plate, sentrix ID, position)	cross-sectional	N	Y	Y	Population/Cohort study	Adults	514	28443631	Freytag V., Carrillo-Roa T., Milnik A., Sämann P.G., Vukojevic V., Coynel D., Demougin P., Egli T., Gschwind L., Jessen F., Loos E., Maier W., Riedel-Heller S.G., Scherer M., Vogler C., Wagner M., Binder E.B., De Quervain D.J.-F., Papassotiropoulos A.,	The epigenetic effect on cortical thickness was replicated in a sample comprising 596 participants with major depressive disorder and healthy controls. The epigenetic signature mediates partially the effect of age on cortical thickness.
	White matter microstructure, cognition, and molecular markers in fragile X premutation females	2017	Candidate	FMR1	blood	diffusion MRI (microstructure)	fractional anisotropy, mean diffusivity	ROI	corpus callosum genu, corpus callosum splenium, orpus callosum body, middle cerebellar peduncles, inferior cerebellar peduncle, superior cerebellar peduncle	-	FSL	EpiTYPER (MassARRAY)	N	Y - Gene expression	N	N	-	-	-	cross-sectional	N	N	N	Clinical	Adults	40	28476762	Shelton A.L., Cornish K.M., Godler D., Bui Q.M., Kolbe S., Fielding J.,	For women with FMR1 premutation (but not controls), higher FMR1 mRNA correlated with lower MD values within the middle cerebellar peduncle and Paced Auditory Serial Addition Test scores, higher methylation of the FMR1 exon 1/intron 1 boundary correlated with lower MD within the inferior and middle cerebellar peduncles and longer prosaccade latencies, and higher fractional anisitropy values within…
	Oxytocin receptor DNA methylation and alterations of brain volumes in maltreated children	2019	Candidate	OXTR	saliva	structural MRI	gray matter volume	ROI	orbitofrontal cortex and dorsal striatum	-	SPM	EpiTYPER (MassARRAY)	N	N	Y - Psychological (maltreatment)	N	-	age, IQ, total grey matter volume, depressive symptoms	-	cross-sectional	N	N	Y	High-risk	Children / adolescents	55	31071720	Fujisawa, T.X.; Nishitani, S.; Takiguchi, S.; Shimada, K.; Smith, A.K.; Tomoda, A.	methylation was negatively correlated with the regional grey matter volume in the left orbitofrontral cortex, whereas no significant association was found in the dorsal striatum
	Cross-Tissue Exploration of Genetic and Epigenetic Effects on Brain Gray Matter in Schizophrenia	2018	Genome-wide (pICA)	-	blood, saliva	structural MRI	gray matter volume	voxel-wise	-	-	SPM	Minfi	Y	N	N	Y - Schizophrenia	scanning sites, age, gender	medication, cell type proportion, alcohol abuse, smoking	batch, age, gender	cross-sectional	N	Y	Y	Clinical	Adults	202	28521044	Lin, D., Chen, J., Ehrlich, S., Bustillo, J. R., Perrone-Bizzozero, N., Walton, E., ... & Ho, B. C.	SNP-related methylation components were associated with one gray matter (GM) component primarily located in cerebellum, caudate, and thalamus. Additionally, another methylation component in NOSIP gene with significant schizophrenia patient differences, was associated with 8 GM components (7 with patient differences) including superior, middle, and inferior frontal gyri, superior, middle, and infe…
	A pilot study of differential brain activation to suicidal means and DNA methylation of CACNA1C gene in suicidal attempt patients	2017	Candidate	CACNA1C	blood	task-based fMRI	amplitude analysis	ROI, voxel-wise	left posterior cingulate, left thalamus, left inferior frontal gyrus, left middle frontal gyrus	-	SPM	Bismark, PyroMark Q96 (Qiagen)	N	N	N	Y - Suicide attempt	-	age, gender	age, gender	cross-sectional	N	N	N	Clinical	Adults	36	28521147	Kim Y.J., Park H.J., Jahng G.-H., Lee S.M., Kang W.S., Kim S.K., Kim T., Cho A.R., Park J.K.,	In suicidal attempt patients, methylation degree of site 4 and site 6 was positively correlated with signal intensity in left thalamus. Additionally, the degree of site 4 was positively correlated with signal intensity in left middle and inferior frontal gyri.
	TESC gene-regulating genetic variant (rs7294919) affects hippocampal subfield volumes and parahippocampal cingulum white matter integrity in major depressive disorder	2017	Candidate	TESC	blood	structural MRI, diffusion MRI (microstructure)	gray matter volume, fractional anisotropy, mean diffusivity, radial diffusivity, axial diffusivity	ROI	hippocampal subfields, parahippocampal cingulum	-	FreeSurfer	PyroMark ID (Qiagen)	Y	N	N	Y - Depression	total intracranial cavity volume	age, sex, education level, medication status, total intracranial cavity volume	-	cross-sectional	N	N	N	Clinical	Adults	190	28575645	Han K.-M., Won E., Kang J., Choi S., Kim A., Lee M.-S., Tae W.-S., Ham B.-J.,	Significant interactive effects of rs7294919 and MDD were observed in the volumes of the dentate gyrus and CA4. The patients with MDD had increased methylation in two of the three CpG loci of rs7294919, and the methylation of CpG3 was significantly correlated with right parahippocampal cingulum integrity in the MDD group.
	Serotonin transporter gene promoter methylation status correlates with in vivo prefrontal 5-HTT availability and reward function in human obesity	2018	Candidate	SLC6A4	blood	PET	the 5-HTT selective, carbon-11-labeled radiotracer	ROI	prefrontal cortex	-	SPM	PyroMark Q24 (Qiagen)	Y	N	N	Y - Obesity	-	age, BMI, behavioral approach system (BAS) Fun Seeking, BAS Drive, behavioral inhibition system (BIS)	-	cross-sectional	N	N	N	Convenience sample	Adults	44	28675387	Drabe M., Rullmann M., Luthardt J., Boettcher Y., Regenthal R., Ploetz T., Becker G.A., Patt M., Schinke C., Bergh F.T., Zientek F., Hilbert A., Bresch A., Fenske W., Hankir M.K., Sabri O., Hesse S.	No significant association between 5-HTTLPR methylation and BMI overall was found. However, site-specific elevations in 5-HTTLPR methylation rates were significantly associated with lower 5-HTT availability in regions of the prefrontal cortex (PFC) specifically within the obese group when analyzed in isolation.
	Serotonin transporter gene promoter methylation in peripheral cells in healthy adults: Neural correlates and tissue specificity	2017	Candidate	SLC6A4	blood, saliva, buccal	structural MRI, resting state fMRI, task-based fMRI	voxel-based morphometry, seed analysis, functional connectivity	ROI, voxel-wise	prefrontal cortex, anterior cingulate cortex, insula, hippocampus, amygdala	-	SPM	PyroMark Q24 (Qiagen)	N	N	N	N	ART-detected outliers (motion correction beforehand)	-	-	prospective / longitudinal	N	N	N	Population/Cohort study	Adults	40	28774705	Ismaylova E., Di Sante J., Szyf M., Nemoda Z., Yu W.-J., Pomares F.B., Turecki G., Gobbi G., Vitaro F., Tremblay R.E., Booij L.,	Blood-derived SLC6A4 methylation was positively associated with superior frontal gray matter (GM) volume and with right lateral parietal area (RLP)-frontal pole regional resting-state functional connectivity (rsFC). Saliva-derived SLC6A4 methylation was positively associated with superior frontal GM volume. Buccal-derived SLC6A4 methylation was positively associated with superior and inferior fro…
	Improving mass-univariate analysis of neuroimaging data by modelling important unknown covariates: Application to Epigenome-Wide Association Studies	2018	Genome-wide (EWAS)	-	umbilical cord tissue	diffusion MRI (microstructure)	fractional anisotropy	voxel-wise	-	-	SPM	GenomeStudio (Illumina)	N	N	N	N	-	ethnicity, gender, gestational age	batch effects, cell-type, gender effects	prospective / longitudinal	N	N	N	Population/Cohort study	Neonatal	114	29448075	Guillaume B., Wang C., Poh J., Shen M.J., Ong M.L., Tan P.F., Karnani N., Meaney M., Qiu A.,	There were significant associations between fractional anisotropy values in the left ventrolateral thalamus and the methylation data at a locus located in the SMOC2 gene.
	Integrating Imaging Genomic Data in the Quest for Biomarkers of Schizophrenia Disease	2018	Genome-wide (multiple sparse CCA)	-	blood	task-based fMRI	amplitude analysis	voxel- / vertex-wise	-	-	SPM	-	Y	N	N	Y - Schizophrenia	-	-	-	cross-sectional	N	N	N	Clinical	Adults	183	28880187	Deng, S-P., Hu, W., Calhoun, V.D., Wang, Y-P.	without incorporating fMRI data, there are no significantly enriched genes among the identified genes
	Dopamine Transporter Gene Methylation is Associated with Nucleus Accumbens Activation during Reward Processing in Healthy but not Alcohol-Dependent Individuals	2018	Candidate	DAT	blood	task-based fMRI	amplitude analysis	ROI	nucleus accumbens	-	AFNI	Pyro Q-CpG Software (Qiagen)	N	N	N	Y - Substance use (alcohol)	six parameter estimates for head motion	age, gender	-	cross-sectional	N	N	N	Clinical	Adults	90	29030974	Muench C., Wiers C.E., Cortes C.R., Momenan R., Lohoff F.W.,	Methylation in the promoter region of SLC6A3 predicts nucleus accumbens (NAc) activation during the anticipation of monetary loss in healthy controls.
	Association Between Brain Gene Expression, DNA Methylation, and Alteration of Ex Vivo Magnetic Resonance Imaging Transverse Relaxation in Late-Life Cognitive Decline	2017	Genome-wide (EWAS)	-	brain (postmortem dlPFC)	structural MRI (postmortem)	composite measure of the transverse relaxation rate (R2)	global	-	composite measure of the transverse relaxation rate (R2)	-	-	N	Y - Gene expression	N	Y - Neurodegeneration (cognitive decline)	-	age, sex, postmortem interval to imaging, technical confounders, neuropathologic indices for Alzheimer's disease, macroscopic infarcts, microinfarcts, Lewy bodies, hippocampal sclerosis, TDP-43, cerebral amyloid angiopathy, atherosclerosis, arteriolosclerosis	batch, bisulfite conversion efficiency	cross-sectional	N	N	N	Population/Cohort study	Postmortem	225	29084334	Yu L., Dawe R.J., Boyle P.A., Gaiteri C., Yang J., Buchman A.S., Schneider J.A., Arfanakis K., De Jager P.L., Bennett D.A.,	DNA methylation scan did not detect a genome-wide significant signal, but it revealed an anticorrelation between the transverse relaxation rate (R2) and DNA methylation in many of the cytosine-guanine dinucleotides.
	Association of Serotonin Transporter Gene AluJb Methylation with Major Depression, Amygdala Responsiveness, 5-HTTLPR/ rs25531 Polymorphism, and Stress	2018	Candidate	SLC6A4	blood	task-based fMRI	amplitude analysis	ROI	amygdala	-	SPM	-	Y	N	Y - Psychological (recent stress)	Y - Depression	-	age, sex, BMI, List of Threatening Experiences Questionnaire (LTE-Q)	age, sex, BMI	cross-sectional	N	N	N	Clinical	Adults	298	29114103	Schneider I., Kugel H., Redlich R., Grotegerd D., Bürger C., Bürkner P.-C., Opel N., Dohm K., Zaremba D., Meinert S., Schröder N., Straßburg A.M., Schwarte K., Schettler C., Ambrée O., Rust S., Domschke K., Arolt V., Heindel W., Baune B.T., Zhang W., Dannlowski U., Hohoff C.,	fMRI analysis revealed a significant interaction of AluJb methylation and diagnosis in the amygdala, with MDD patients showing lower AluJb methylation associated with decreased amygdala reactivity. While no joint effect of AluJb methylation and 5-HTTLPR/rs25531 existed, risk allele carriers showed significantly increased bilateral amygdala activation.
	Early life stress, FK506 binding protein 5 gene (FKBP5) methylation, and inhibition-related prefrontal function: A prospective longitudinal study	2017	Candidate	FKBP5	saliva	task-based fMRI	amplitude analysis	ROI	dorsolateral prefrontal cortex	-	AFNI	MethylKit	N	N	Y - Psychological (early-life stress)	N	six estimated motion realignment parameters, constant and linear trend, current level of stress	current level of stress	-	cross-sectional	N	N	Y	Community sample	Adults	33	29162190	Harms, MB; Birn, R; Provencal, N; Wiechmann, T; Binder, EB; Giakas, SW; Roeber, BJ; Pollak, SD	FKBP5 methylation mediated the association between early life stress and inhibition-related prefrontal activity.
	Epigenetic Changes of FKBP5 as a Link Connecting Genetic and Environmental Risk Factors with Structural and Functional Brain Changes in Major Depression	2018	Candidate	FKBP5	blood	structural MRI, task-based fMRI	gray matter concentration, amplitude analysis	ROI	superior frontal gyrus, superior frontal orbital gyrus, middle frontal gyrus, middle frontal orbital gyrus, inferior frontal operculum, inferior frontal gyrus, inferior frontal orbital gyrus, superior medial frontal gyrus, medial frontal orbital gyrus, insula, anterior cingulum, hippocampus, amygdala	-	SPM	PyroMark Q96 platform (Qiagen), PyroMark CpG Software (Qiagen)	Y	N	Y - Psychological (early-life stress)	Y - Depression	-	age, site, sex, total intracranial volume	-	cross-sectional	N	N	N	Clinical	Adults	100	29182159	Tozzi L., Farrell C., Booij L., Doolin K., Nemoda Z., Szyf M., Pomares F.B., Chiarella J., O'Keane V., Frodl T.,	In all participants, lower FKBP5 intron methylation levels were associated with reduced gray matter concentration in the inferior frontal orbital gyrus bilaterally and, in MDD, with its bilaterally higher activation during valence recognition. Activation of this region, regardless of side, was found to be lower in MDD compared to controls and to be inversely correlated with depression severity.
	Meta-analysis of epigenome-wide association studies of cognitive abilities	2018	Candidate	-	blood	diffusion MRI (microstructure)	fractional anisotropy, mean diffusivity	global	-	fractional anisotropy, mean diffusivity	FSL	Variable across cohorts, including: GenomeStudio, BMIQ, minfi, wateRmelon	N	N	N	Y - Cognition	-	age, sex, white-blood cell counts, technical covariates (e.g., plate, chip, array and hybridisation date), genetic principal components, age2, age x sex interaction, smoking status, body mass index	variable across cohorts, including variables such as: cognitive score, standardized age, sex, field centre, exam, white blood cell proportions, technical variables (plate number, chip row number, chip column number), genetic ancestry, age2, an interaction term for age by gender, smoking status, body mass index, white blood cell differential count, methylation array batch, Sentrix ID, recruitment …	cross-sectional	N	N	N	Population/Cohort study	Old age	552	29311653	Marioni, RE; McRae, AF; Bressler, J; Colicino, E; Hannon, E; Li, S; Prada, D; Smith, JA; Trevisi, L; Tsai, PC; Vojinovic, D; Simino, J; Levy, D; Liu, C; Mendelson, M; Satizabal, CL; Yang, Q; Jhun, MA; Kardia, SLR; Zhao, W; Bandinelli, S; Ferrucci, L; Hernandez, DG; Singleton, AB; Harris, SE; Starr, JM; Kiel, DP; McLean, RR; Just, AC; Schwartz, J; Spiro, A; Vokonas, P; Amin, N; Ikram, MA; Uitterli…	Two probes had moderate correlations with brain methylation in Brodmann area 20 (ventral temporal cortex). Neither probe showed evidence of longitudinal change in late-life or associations with white matter brain MRI measures in one cohort with these data.
	Adaptive sparse multiple canonical correlation analysis with application to imaging (epi)genomics study of schizophrenia	2018	Genome-wide (EWAS)	-	blood	task-based fMRI	amplitude analysis	ROI	41,236 voxels from 116 ROIs	-	SPM	-	Y	N	N	Y - Schizophrenia	age, gender, site effects	-	age, gender, bisulfite conversion, chip effects	cross-sectional	N	N	N	Clinical	Adults	183	29364120	Hu W., Lin D., Cao S., Liu J., Chen J., Calhoun V.D., Wang Y.-P.,	SMCCA are well suited for detecting three-way or multiway correlations in multiple omics and imaging data integration (SNPs, fMRI, and DNA methylation)
	Integration of neural and epigenetic contributions to posttraumatic stress symptoms: The role of hippocampal volume and glucocorticoid receptor gene methylation	2018	Candidate	NR3C1	saliva	structural MRI	gray matter volume	ROI	hippocampus	-	FreeSurfer	-	N	N	N	Y - PTSD	-	age, traumatic brain injury history	-	cross-sectional	N	N	N	High-risk	Adults	67	29415058	McNerney M.W., Sheng T., Nechvatal J.M., Lee A.G., Lyons D.M., Soman S., Liao C.-P., O’Hara R., Hallmayer J., Taylor J., Wesson Ashford J., Yesavage J., Adamson M.M.,	Hippocampal volume/glucocorticoid receptor methylation interaction was a predictor of PTSD symptoms.
	DRD2 methylation and regional grey matter volumes in young adult offspring from families at ultra-high risk for alcohol dependence	2019	Candidate	DRD2	blood	structural MRI	gray matter volume	ROI, voxel- / vertex-wise	fusiform, insula, and temporal regions in the left hemisphere	-	SPM	Biotage PSQ 96MA Pyrosequencer	N	N	Y - Psychological (familial risk for alcohol dependence)	N	-	-	-	prospective / longitudinal	N	N	N	High-risk	Adolescents / adults	71	30877890	Hill, S.Y.; Sharma, V.K.	DRD2 methylation was negatively related to grey matter volumes in the left Inferior Temporal, left Fusiform and left Insula
	DRD2 promoter methylation and measures of alcohol reward: functional activation of reward circuits and clinical severity.	2019	Candidate	DRD2	saliva	task-based fMRI	amplitude analysis	ROI, voxel- / vertex-wise	bilateral caudate, nucleus accumbens, putamen, insula, and amygdala	-	SPM	Pyro Q-CpG Software (Qiagen)	N	N	N	Y - Substance use (alcohol)	-	age	-	cross-sectional	N	N	N	High-risk	Adults	383	29464814	Bidwell, L. Cinnamon; Karoly, Hollis C.; Thayer, Rachel E.; Claus, Eric D.; Bryan, Angela D.; Weiland, Barbara J.; YorkWilliams, Sophie; Hutchison, Kent E.	DRD2 promoter methylation was positively associated with responses to alcohol cues in the right accumbens, left putamen, right putamen, left caudate, and right caudate
	Shared Genetic Risk of Schizophrenia and Gray Matter Reduction in 6p22.1.	2019	Genome-wide (pICA)	-	saliva	structural MRI	gray matter volume	voxel- / vertex-wise	-	-	SPM	-	Y	Y - Gene expression	N	Y - Schizophrenia	age, sex, and site	-	-	cross-sectional	N	N	N	Clinical	Adults	180	29474680	Chen, Jiayu; Calhoun, Vince D.; Lin, Dongdong; Perrone-Bizzozero, Nora I.; Bustillo, Juan R.; Pearlson, Godfrey D.; Potkin, Steven G.; van Erp, Theo G. M.; Macciardi, Fabio; Ehrlich, Stefan; Ho, Beng-Choon; Sponheim, Scott R.; Wang, Lei; Stephen, Julia M.; Mayer, Andrew R.; Hanlon, Faith M.; Jung, Rex E.; Clementz, Brett A.; Keshavan, Matcheri S.; Gershon, Elliot S.; Sweeney, John A.; Tamminga, C…	cg26335602 DNAm in saliva significantly positively associated with the identified grey matter volume component
	Accelerated epigenetic aging in adolescents from low-income households is associated with altered development of brain structures.	2020	Epigenetic score (for age)	-	blood	structural MRI, diffusion MRI (microstructure)	gray and white matter volumes, cortical thickness, cortical surface area; fractional anisotropy, mean diffusivity, radial diffusivity	ROI1	multiple ROIs across the whole brain		FreeSurfer, FSL	Minfi	N	N	Y - Psychological (stress)	Y - Cognition	age, sex	-	age	cross-sectional	N	N	N	Cohort study	Adolescents	44	32671535	Hoare, J., Stein, D.J., Heany, S.J., Fouche, J.P., Phillips, N., Er, S., Myer, L., Zar, H.J., Horvath, S., Levine, A.J.	Epigenetic age acceleration was associated with alterations of brain volumes, cortical thickness, cortical surface areas and abnormalities in neuronal microstructure in a range of regions.
	Increased methylation at an unexplored glucocorticoid responsive element within exon 1D of NR3C1 gene is related to anxious-depressive disorders and decreased hippocampal connectivity	2018	Candidate	NR3C1 / FKBP5	blood	resting state fMRI	functional connectivity	ROI	hippocampus	-	SPM	Pyromark Assay Design 2.0 software (Qiagen), PyroMark Q96 system (Qiagen), Pyro Q-CpG software (Qiagen)	Y	N	N	Y - Depression and/or anxiety	-	age, gender	-	cross-sectional	N	N	N	Geneticall-informed (twin study)	Adults	18 pairs	29650294	Palma-Gudiel, H; Córdova-Palomera, A; Tornador, C; Falcón, C; Bargalló, N; Deco, G; Fañanás, L	Right hippocampal connectivity was significantly associated with CpG-specific glucocorticoid responsive element (GRE) methylation
	Peripheral DNA methylation, cognitive decline and brain aging: pilot findings from the Whitehall II imaging study	2018	Epigenetic score (for age), Candidate, Genome-wide (WGCNA)	-	blood	structural MRI, diffusion MRI (microstructure)	fractional anisotropy, gray matter volume, white matter volume, white matter hyperintensities	ROI, global	hippocampus	total brain volume, cerebrospinal fluid volume, white matter volume, gray matter volume, fractional anisotropy, mean diffusivity, white matter hyperintensities	FSL	Methylumi, wateRmelon, minfi	N	N	N	Y - Neurodegeneration (AD)	-	cell type composition, gender, age, smoking, alcohol consumption, premorbid IQ	gender, age, processing batch (chip and position on array), cellular composition of peripheral blood cells	cross-sectional	N	N	N	Population/Cohort study	Old age	48	29692214	Chouliaras L., Pishva E., Haapakoski R., Zsoldos E., Mahmood A., Filippini N., Burrage J., Mill J., Kivimäki M., Lunnon K., Ebmeier K.P.,	Eight differentially methylated regions were associated with cognitive impairment. Accelerated aging based on the Hannum epigenetic clock was associated with mean diffusivity and global fractional anisotropy. Modules of co-methylated loci associated with white matter hyperintensities were also identified.
	Differential effect of COMT gene methylation on the prefrontal connectivity in subjects with depression versus healthy subjects	2018	Candidate	COMT	blood	diffusion MRI (microstructure)	fractional anisotropy, radial diffusivity	ROI	white matter tracts related to prefrontal cortex: forceps minor, superior longitudinal fasciculus, and parietal bundle; superior longitudinal fasciculus and temporal bundle; inferior longitudinal fasciculus; anterior thalamic radiation; uncinate fasciculus	-	FreeSurfer and FSL	PyroMark ID (Qiagen)	Y	N	N	Y - Depression	-	age, gender	-	cross-sectional	N	N	N	Clinical	Adults	180	29723539	Na K.-S., Won E., Kang J., Kim A., Choi S., Tae W.-S., Kim Y.-K., Lee M.-S., Joe S.-H., Ham B.-J.,	The fractional anisitropy and radial diffusivity values in the prefrontal white matter tracts of patients with MDD were positively and negatively associated with COMT gene methylation, respectively. In the control group, on the other hand, the association between white matter connectivity and COMT gene methylation showed opposite pattern to those of MDD.
	Epigenetic regulation of the oxytocin receptor is associated with neural response during selective social attention	2018	Candidate	OXTR	blood	task-based fMRI	functional connectivity, seed analysis, amplitude analysis	voxel- / vertex-wise	-	-	FSL	Pyromark Q24 (Qiagen)	N	N	N	Y - Social (social attention)	-	-	-	cross-sectional	N	N	N	Convenience sample	Adults	54	29907738	Puglia, MH; Connelly, JJ; Morris, JP	OXTR methylation is associated with increased neural response within and decreased functional coupling between regions of the salience and attentional control networks during selective social attention. Subclinical variability in autistic and social anxiety traits moderates this epigenetic regulation of neural response.
	Gene expression and DNA methylation are extensively coordinated with MRI-based brain microstructural characteristics	2018	Genome-wide (WGCNA)	-	brain (postmortem dlPFC)	structural MRI (postmortem)	gray matter volume	voxel-wise	-	-	-	WateRmelon, minfi	N	Y - Gene expression	N	Y - Neurodegeneration (AD)	age, sex, education	age, sex, years of education	neuron-to-glia ratios, position of arrays, lab processing batch, post mortem interval, sex, age at death	cross-sectional	N	N	N	Cohort study	Old age / postmortem	222	29934819	Gaiteri, C; Dawe, R; Mostafavi, S; Blizinsky, KD; Tasaki, S; Komashko, V; Yu, L; Wang, Y; Schneider, JA; Arfanakis, K; De Jager, PL; Bennett, DA	Expression of hundreds of genes and methylation at thousands of loci are related to the microstructure of extensive regions of a set of brains.
	Methylation of the dopamine transporter gene in blood is associated with striatal dopamine transporter availability in ADHD: A preliminary study	2018	Candidate	DAT	blood; replication in brain (post-mortem substantia nigra)	PET	[11C]cocaine	ROI	caudate, putamen, ventral striatum	-	-	Pyro Q-CpG software (Qiagen)	N	Y - Gene expression	N	Y - ADHD	-	-	-	cross-sectional	N	Y	N	Clinical	Adults	47	30033547	Wiers, CE; Lohoff, FW; Lee, J; Muench, C; Freeman, C; Zehra, A; Marenco, S; Lipska, BK; Auluck, PK; Feng, N; Sun, H; Goldman, D; Swanson, JM; Wang, GJ; Volkow, ND	Results showed no between-group differences in DAT1 promoter methylation or striatal dopamine transporters (DAT) availability. However, the degree of methylation in the promoter region of DAT1 correlated negatively with DAT availability in caudate in ADHD participants only.
	Peripheral DNA methylation of HPA axis-related genes in humans: Cross- T tissue convergence, two-year stability and behavioural and neural correlates	2018	Candidate	NR3C1 / FKBP5	saliva, buccal	resting state fMRI, task-based fMRI, structural MRI	seed analysis, functional connectivity, voxel-based morphometry	ROI, voxel-wise	hippocampus, PFC, ACC, insula, amygdala	-	SPM	PyroMark Q96 (Qiagen)	N	N	Y - Psychological (perceived daily stress)	N	-	-	sex	prospective / longitudinal	Y (DNAm)	N	N	Cohort study	Adults	14	30059826	Di Sante, J; Ismaylova, E; Nemoda, Z; Gouin, JP; Yu, WJ; Caldwell, W; Vitaro, F; Szyf, M; Tremblay, RE; Booij, L	Tissue- and gene-specific associations were found for brain resting state connectivity and neural responses to sadness, thereby suggesting that saliva- and buccal cell-derived DNA methylation levels of NR3C1-1 F and FKBP5 gene regions might differently capture different measures of putatively related brain processes.
	Serotonin transporter promoter methylation in peripheral cells and neural responses to negative stimuli: A study of adolescent monozygotic twins	2018	Candidate	SLC6A4	saliva	task-based fMRI	amplitude analysis, functional connectivity	ROI, voxel-wise	amygdala, orbitofrontal cortex, anterior cingulate cortex, insula	-	SPM	PyroMark Q96 (Qiagen)	Y	N	N	Y - Social (response to negative stimuli)	head motion artifacts	-	-	prospective / longitudinal	N	N	N	Geneticall-informed (newborn twin Study)	Adolescents	48 pairs	30089832	Ismaylova, E; Lévesque, ML; Pomares, FB; Szyf, M; Nemoda, Z; Fahim, C; Vitaro, F; Brendgen, M; Dionne, G; Boivin, M; Tremblay, RE; Booij, L	Relative to the co-twins with lower SLC6A4 promoter methylation levels, twins with higher peripheral SLC6A4 methylation levels showed greater orbitofrontal cortical (OFC) activity and left amygdala-anterior cingulate cortex (ACC) and left amygdala-right OFC connectivity in response to sadness as well as greater ACC-left amygdala and ACC-left insula connectivity in response to fearful stimuli.
	Methylation in OTX2 and related genes, maltreatment, and depression in children	2018	Candidate	OTX2 and 6 other OTX2-regulated genes	saliva	resting state fMRI	functional connectivity, seed analysis	voxel-wise	-	-	SPM	GenomeStudio (Illumina), minfi	N	N	Y - Psychological (childhood trauma)	Y - Depression	-	age, sex, race, cell heterogeneity measures, top three principal components	population stratification	cross-sectional	N	N	N	High-risk	Children	47	30089883	Kaufman, J., Wymbs, N.F., Montalvo-Ortiz, J.L., Orr, C., Albaugh, M.D., Althoff, R., O’Loughlin, K., Holbrook, H., Garavan, H., Kearney, C. and Yang, B.Z.	Increased OTX2 methylation was found to be associated with increased functional connectivity between the right ventromedial prefrontal cortex (vmPFC) and bilateral regions of the medial frontal cortex and the cingulate, including the subcallosal gyrus, frontal pole, and paracingulate gyrus-key structures implicated in depression.
	DRD2 methylation is associated with executive control network connectivity and severity of alcohol problems among a sample of polysubstance users	2018	Candidate	DRD2	saliva	resting state fMRI	functional connectivity	ROI	executive control network	-	SPM	Pyro Q-CpG Software (Qiagen)	N	N	N	Y - Substance use (poly)	-	age, sex	-	cross-sectional	N	N	Y	Clinical, Community sample	Adults	621	30370960	Hagerty, SL; YorkWilliams, SL; Bidwell, LC; Weiland, BJ; Sabbineni, A; Blaine, SK; Bryan, AD; Hutchison, KE	Average DRD2 methylation was negatively associated with right intrinsic neural networks (ECN) and left ECN connectivity, but not associated with other networks tested.
	OXTR methylation modulates exogenous oxytocin effects on human brain activity during social interaction	2019	Candidate	OXTR	saliva	task-based fMRI	amplitude analysis	ROI, voxel- / vertex-wise	caudate nucleus, anterior insula and amygdala	-	FSL	EpiTYPER (MassARRAY)	Y	N	Y - Physiological (intranasal oxytocin)	Y - Social (social interaction)	-	race	sex, race, treatment, rs53576 genotype	cross-sectional	N	N	N	Convenience sample	Adults	304	30624029	Chen, X; Nishitani, S; Haroon, E; Smith, AK; Rilling, JK	OXTR methylation did not modulate oxytocin (OT) effects within brain regions in response to reciprocated (caudate nucleus) and unreciprocated cooperation (amygdala and anterior insula). However, OXTR methylation did modulate OT effects on the response to both reciprocated and unreciprocated cooperation in other brain regions such as the precuneus and visual cortex. These results suggest that OXTR…
	Hypermethylation of ERa-A gene and high serum homocysteine level are correlated with cognitive impairment in white matter hyperintensity patients	2019	Candidate	ERa-A	blood	structural MRI	white-matter hyperintensities	global	-	white-matter hyperintensities	-	-	N	Y - Gene expression, protein and hormone levels	N	Y - Neurodegeneration (cognitive impairment)	-	-	-	cross-sectional	N	N	N	Clinical	Old age	210	30690641	Sun, HY; Qu, QM	A significant association between the severity of white matter hyperintensities (WM) and CpG island methylation of ERa-A gene was found. Multiple regression analysis showed that serum Hcy level, methylation of ERa-A gene and WMH severity were significant determining factors for cognitive impairment.
	Integration of imaging (epi)genomics data for the study of schizophrenia using group sparse joint nonnegative matrix factorization	2020	Genome-wide (group sparse joint nonnegative matrix factorization)	-	blood	task-based fMRI	amplitude analysis	voxel- / vertex-wise	-	-	SPM	-	Y	N	N	Y - Schizophrenia	-	-	age, gender, race, alcohol use, cannabis use, nicotine use, chip effect, bisulfite conversion	cross-sectional	N	N	N	Clinical	Adults	184	30762565	Wang, M., Huang, T.Z., Fang, J., Calhoun, V.D., Wang, Y.P.	SNP, fMRI and DNA methylation provide important and complementary information about schizophrenia
	Epigenetic clock as a correlate of anxiety	2020	Epigenetic score (for age)	-	saliva, blood	structural MRI	gray matter volume, gray matter volume of the frontal, parietal, occipital and temporal lobes	global	-	gray matter volume	FSL	ChAMP	N	N	N	Y - Anxiety	age, total lobar gray matter volume, individual lobar volumes	BMI, smoking and alcohol use	cell type	cross-sectional	N	Y	Y	Cohort study	Adults (replication in children / adolescents)	88	33395955	Marečková, K., Pačínková, A., Klasnja, A., Shin, J., Andrýsková, L., Stano-Kozubík, K., Pausová, Z., Brázdil, M., Paus, T.	Women (but not men) with slower epigenetic clock had greater gray matter (GM) volume in the cerebral cortex. Lobe-specific analyses showed that in women (but not men), slower epigenetic clock was associated with greater GM volume in frontal lobe, and that GM volume in frontal lobe mediated the relationship between the speed of epigenetic clock and anxiety trait.
	Childhood emotional neglect and oxytocin receptor variants: Association with limbic brain volumes	2019	Candidate	OXT	blood	structural MRI	voxel-based morphometry	ROI	hippocampus, amygdala	-	FreeSurfer	ESME	Y	N	Y - Psychological (childhood trauma)	Y - Anxiety	-	age, gender, psychiatric diagnosis of social anxiety disorder, intracranial volume	-	cross-sectional	N	N	N	Clinical	Adults	52	30806136	Womersley, JS; Hemmings, SMJ; Ziegler, C; Gutridge, A; Ahmed-Leitao, F; Rosenstein, D; Domschke, K; Seedat, S	The interaction of the rs2254298 A risk allele and emotional neglect was nominally associated with reduced left hippocampal volume. The rs2254298 A risk allele was independently associated with reduced bilateral amygdalar volumes. No association was observed between emotional neglect, OXTR methylation and amygdalar or hippocampal volumes.
	Brain Imaging-Guided Analysis Reveals DNA Methylation Profiles Correlated with Insular Surface Area and Alcohol Use Disorder	2019	Genome-wide (EWAS)	-	blood	structural MRI	cortical surface area	ROI	left and right insular cortex	-	FreeSurfer	Minfi	N	N	N	Y - Substance use (alcohol use disorder)	intracranial volume	age, sex, race, years of alcohol consumption, cannabis and tobacco use status, socioeconomic status, hadedness, symptomatic distress total score from trauma symptom checklist-40 (TSC40)	batch effects, cell type heterogeinity	cross-sectional	N	N	N	Clinical	Adults	110	30830696	Zhao, Y; Ge, Y; Zheng, ZL	7,827 DNA methylation probes had significant correlations with the right insular surface area. Furthermore, 44 of the insular surface area-correlated methylation probes were also strongly correlated with alcohol use disorder status.
	The goddess who spins the thread of life: Klotho, psychiatric stress, and accelerated aging.	2019	Epigenetic score (for age)	-	blood	diffusion MRI (microstructure)	fractional anisotropy, radial diffusivity, apparent diffusion coefficient, and axial diffusivity	ROI	cingulum bundle/cingulate, the cingulum bundle/hippocampus, the fornix/stria terminalis, and the superior fronto-occipital fasciculus	-	FreeSurfer and FSL	In-house pipeline	Y	Y - Protein levels, metabolomics and telomere length	N	Y - PTSD	-	age, sex, 2 genetic principal components	proportional white blood cell types, including CD8-T and CD4-T cells, natural killer cells, b-cells, and monocytes, batch effects	cross-sectional	N	N	N	Clinical	Adults	185	30872092	Wolf, Erika J.; Morrison, Filomene G.; Sullivan, Danielle R.; Logue, Mark W.; Guetta, Rachel E.; Stone, Annjanette; Schichman, Steven A.; McGlinchey, Regina E.; Milberg, William P.; Miller, Mark W.	DNAm age did not associated with fractional anisotropy values in white matter tracts
	Beyond Genotype: Serotonin Transporter Epigenetic Modification Predicts Human Brain Function	2014	Candidate	SLC6A4	saliva; replication in blood	task-based fMRI	amplitude analysis	ROI	amygdala	-	SPM	Pyro Q-CpG software (Qiagen), PyroMark Q96 (Qiagen)	Y	Y - Gene expression	N	N	-	in vivo: gender, age, early and recent life stress, current psychiatric disorder, 5- HTTLPR/rs25531 genotype; postmortem: age, gender, postmortem interval, diagnostic status, pH, RNA ratio	-	cross-sectional	N	Y	N	Population sample	Adults (replication in children / adolescents)	80	25086606	Nikolova Y.S., Koenen K.C., Galea S., Wang C.-M., Seney M.L., Sibille E., Williamson D.E., Hariri A.R.,	Increased promoter methylation of the serotonin transporter gene predicted increased threat-related amygdala reactivity and decreased mRNA expression in postmortem amygdala tissue.
	Lack of Association Between Serotonin Transporter Gene (SLC6A4) Promoter Methylation and Amygdala Response During Negative Emotion Processing in Individuals With Alcohol Dependence.	2019	Candidate	SLC6A4	blood	task-based fMRI	amplitude analysis	ROI	left and right amygdala	-	AFNI	Pyro Q-CpG Software (Qiagen)	N	N	N	Y - Substance use (alcohol dependence)	motion correction values	age, sex, ethnicity	-	cross-sectional	N	N	N	Clinical	Adults	90	31008507	Muench, Christine; Luo, Audrey; Charlet, Katrin; Lee, Jisoo; Rosoff, Daniel B.; Sun, Hui; Fede, Samantha J.; Jung, Jeesun; Momenan, Reza; Lohoff, Falk W.	results did not reveal any association between SLC6A4 promoter methylation variation and threat-related amygdala activation in HCs or individuals with AD
	Neonatal amygdalae and hippocampi are influenced by genotype and prenatal environment, and reflected in the neonatal DNA methylome	2019	Genome-wide (EWAS)	-	umbilical cord blood	diffusion MRI (microstructure)	fractional anisotropy, radial and axial diffusivity	ROI	amygdala and hippocampus	-	FSL	-	Y	N	Y - Psychological (prenatal maternal mental health and socioeconomic status)	N	-	gestational age, gender, total brain volume	cellular proportions and batch	cross-sectional	N	N	N	Population/Birth cohort study	Neonatal	122	31020763	Ong, M.-L.; Tuan, T.A.; Poh, J.; Teh, A.L.; Chen, L.; Pan, H.; MacIsaac, J.L.; Kobor, M.S.; Chong, Y.S.; Kwek, K.; Saw, S.M.; Godfrey, K.M.; Gluckman, P.D.; Fortier, M.V.; Karnani, N.; Meaney, M.J.; Qiu, A.; Holbrook, J.D.	models including DNA methylation outcompeted the Gene and Gene × Environment models for the majority of amygdaloid measures and minority of hippocampal measures
	Associations between serotonin transporter gene (SLC6A4) methylation and clinical characteristics and cortical thickness in children with ADHD	2015	Candidate	SLC6A4	blood	structural MRI	cortical thickness	voxel-wise	-	-	SurfStat	Pyro Q-CpG software (Qiagen)	Y	N	N	Y - ADHD	-	age, sex, IQ, intracranial volume	-	cross-sectional	N	N	N	Clinical	Children / adolescents	102	26017091	Park S., Lee J.-M., Kim J.-W., Cho D.-Y., Yun H.J., Han D.H., Cheong J.H., Kim B.-N.,	A negative correlation was observed between SLC6A4 methylation levels and cortical thickness values in the right occipito-temporal regions.
	Reduced DNA Methylation of the Oxytocin Receptor Gene Is Associated With Anhedonia-Asociality in Women With Recent-Onset Schizophrenia and Ultra-high Risk for Psychosis.	2019	Candidate	OXTR	blood	resting state fMRI	functional connectivity	ROI, voxel- / vertex-wise	striatum and amygdala	-	SPM	PyroMark ID system (Qiagen)	N	N	N	Y - Schizophrenia and high-risk psychosis	motion-related artifacts and confounding signals from white matter and cerebrospinal fluid	age and model run separately for each sex	-	cross-sectional	N	N	N	Clinical and high-risk	Adults	72	31220321	Bang, Minji; Kang, Jee In; Kim, Se Joo; Park, Jin Young; Kim, Kyung Ran; Lee, Su Young; Park, Kyungmee; Lee, Eun; Lee, Seung-Koo; An, Suk Kyoon	functional connectivity of the striatal-amygdala network, positively associated with the severity of anhedonia-asociality, showed an inverse correlation with OXTR methylation
	Association of norepinephrine transporter methylation with in vivo NET expression and hyperactivity-impulsivity symptoms in ADHD measured with PET.	2021	Candidate	SLC6A2	blood	PET	(S,S)-[18F]FMeNER-D2	ROI	thalamus, locus coeruleus, putamen, cerebellum, and the raphe nuclei	-	SPM	EpiTYPER	Y	N	N	Y - ADHD	motion-corrected	medication, age, sex	-	cross-sectional	N	N	N	Clinical	Adults	36	31383926	Sigurdardottir, H. L.; Kranz, G. S.; Rami-Mark, C.; James, G. M.; Vanicek, T.; Gryglewski, G.; Berroterán-Infante, N.; Kautzky, A.; Hienert, M.; Traub-Weidinger, T.; Mitterhauser, M.; Wadsak, W.; Hartmann, A. M.; Hacker, M.; Rujescu, D.; Kasper, S.; Lanzenberger, R.	a negative correlation between methylation of a CpG site in this region and NET distribution in the thalamus, locus coeruleus, and the raphe nuclei was detected
	Biomarker Identification Through Integrating fMRI and Epigenetics.	2020	Genome-wide (multiple sparse CCA)	-	blood	task-based fMRI	amplitude analysis	ROI, voxel- / vertex-wise	41,236 voxels from 116 regions	-	SPM	-	N	N	N	Y - Schizophrenia	-	-	-	cross-sectional	N	N	N	Clinical	Adults	184	31395533	Bai, Yuntong; Pascal, Zille; Hu, Wenxing; Calhoun, Vince D.; Wang, Yu-Ping	identified 14 brain regions that are linked to 44 cytosine-phosphate-guanine(CpG) sites
	Epigenetic signatures of smoking associate with cognitive function, brain structure, and mental and physical health outcomes in the Lothian Birth Cohort 1936	2019	Epigenetic score (for smoking)	-	blood	structural MRI	gray and white matter volume, cortical thickness	global, voxel- / vertex-wise	-	total brain volume, grey matter volume, white matter hyperintensity volume, and normal-appearing white matter volume	FreeSurfer	Minfi	N	Y - Protein levels and metabolomics	Y - Physiological (smoking)	N	-	age, sex	-	prospective / longitudinal	Y (MRI)	N	Y	Population/Birth cohort study	Old age	532	31591380	Corley, J.; Cox, S.R.; Harris, S.E.; Hernandez, M.V.; Maniega, S.M.; Bastin, M.E.; Wardlaw, J.M.; Starr, J.M.; Marioni, R.E.; Deary, I.J.	higher smoking DNAm scores were associated with lower total brain volume; lower grey matter volume; lower normal appearing white matter volume; and a higher volume of white matter hyperintensities
	The role of BDNF methylation and Val(66) Met in amygdala reactivity during emotion processing.	2020	Candidate	BDNF	blood	task-based fMRI	amplitude analysis	ROI	amygdala	-	SPM	ESME	Y	N	N	Y - Social (emotion processing)	-	sex, age, BMI	-	cross-sectional	N	N	N	Convenience sample	Adults	166	31617281	Redlich, Ronny; Schneider, Ilona; Kerkenberg, Nicole; Opel, Nils; Bauhaus, Jonas; Enneking, Verena; Repple, Jonathan; Leehr, Elisabeth J.; Grotegerd, Dominik; Kähler, Claas; Förster, Katharina; Dohm, Katharina; Meinert, Susanne; Hahn, Tim; Kugel, Harald; Schwarte, Kathrin; Schettler, Christiane; Domschke, Katharina; Arolt, Volker; Heindel, Walter; Baune, Bernhard T.; Zhang, Weiqi; Hohoff, Christa…
	Schizotypy and altered hemispheric asymmetries: The role of cilia genes.	2019	Candidate	DISC1, PCM1, PCNT, AHI1, TSC1, DCDC2, and DYX1C1	buccal	diffusion MRI (microstructure)	microstructural asymmetry, neurite density and orientation dispersion index	ROI	planum temporale	-	FSL	RnBeads	N	N	N	Y - Schizotypy	-	-	-	cross-sectional	N	N	N	Convenience sample	Adults	60	31683112	Schmitz, Judith; Fraenz, Christoph; Schlüter, Caroline; Friedrich, Patrick; Kumsta, Robert; Moser, Dirk; Güntürkün, Onur; Genç, Erhan; Ocklenburg, Sebastian	AHI1 DNA methylation significantly predicted asymmetry in estimated planum temporale neurite density.
	FKBP5 methylation predicts functional network architecture of the rostral anterior cingulate cortex.	2020	Candidate	FKBP5	blood	task-based fMRI	functional connectivity, seed analysis	voxel- / vertex-wise	-	-	SPM	PyroMark Q24 software (Qiagen)	Y	N	N	Y - Social (emotion regulation)	motion-corrected	rs1360780 genotype, age, sex	-	cross-sectional	N	N	N	Convenience sample	Adults	74	31728624	Muehlhan, Markus; Miller, Robert; Strehle, Jens; Smolka, Michael N.; Alexander, Nina	functional network, including prefrontal, subcortical, insular, and thalamic regions, where connectivity patterns positively correlated with FKBP5 DNAM
	Optimized Combination of Multiple Graphs With Application to the Integration of Brain Imaging and (epi)Genomics Data.	2020	Genome-wide (graph-based semi-supervised learning algorithm)	-	blood	task-based fMRI	amplitude analysis	voxel- / vertex-wise	-	-	SPM	WateRmelon	Y	N	N	Y - Schizophrenia	-	-	-	cross-sectional	N	N	N	Clinical	Adults	184	31825864	Bai, Yuntong; Pascal, Zille; Calhoun, Vince; Wang, Yu-Ping	the combination of fMRI and SNP data gave the best classification accuracy of diagnosing schizophrenia, followed by the combination of SNP and DNA methylation data, and then the combination of fMRI and DNA methylation data
	Association of a Reproducible Epigenetic Risk Profile for Schizophrenia With Brain Methylation and Function.	2020	Epigenetic score (for schizophrenia)	-	blood	task-based fMRI	functional connectivity, seed analysis	ROI	hippocampus	-	SPM	Minfi	Y	N	N	Y - Schizophrenia and high-risk psychosis	-	age, sex	smoking, cellular composition, gender, age, 10 methylation-based principal components	cross-sectional	N	Y	N	Clinical (healthy controls only)	Adults	241	32049268	Chen, Junfang; Zang, Zhenxiang; Braun, Urs; Schwarz, Kristina; Harneit, Anais; Kremer, Thomas; Ma, Ren; Schweiger, Janina; Moessnang, Carolin; Geiger, Lena; Cao, Han; Degenhardt, Franziska; Nöthen, Markus M.; Tost, Heike; Meyer-Lindenberg, Andreas; Schwarz, Emanuel	Healthy controls with schizophrenia-like polymethylation score showed significantly altered DLPFC-HC connectivity
	Association of Protein Phosphatase PPM1G With Alcohol Use Disorder and Brain Activity During Behavioral Control in a Genome-Wide Methylation Analysis	2015	Candidate	PPM1G	blood	task-based fMRI	amplitude analysis	ROI	right inferior frontal gyrus, right subthalamic nucleus	-	SPM	EpiTYPER (MassARRAY), Ringo, Sequenom EpiTYPER system	Y	Y - Gene expression	N	Y - Substance use (alcohol)	-	gender, puberty, handedness and study site	-	cross-sectional	N	N	N	Population/Cohort study	Adolescents	393	25982659	Ruggeri B., Nymberg C., Vuoksimaa E., Lourdusamy A., Wong C.P., Carvalho F.M., Jia T., Cattrell A., Macare C., Banaschewski T., Barker G.J., Bokde A.L.W., Bromberg U., Büchel C., Conrod P.J., Fauth-Bühler M., Flor H., Frouin V., Gallinat J., Garavan H., Gowland P., Heinz A., Ittermann B., Martinot J.-L., Nees F., Pausova Z., Paus T., Rietschel M., Robbins T., Smolka M.N., Spanagel R., Bakalkin G.…	An association between PPM1G hypermethylation and increased blood-oxygen-level-dependent response in the right subthalamic nucleus was observed during an impulsiveness task.
	Evaluating the impact of trauma and PTSD on epigenetic prediction of lifespan and neural integrity.	2020	Epigenetic score (for age)	-	blood	structural MRI	cortical thickness	ROI1	70 regions	-	FreeSurfer	GenomeStudio	N	N	Y - Psychological (trauma)	Y - PTSD	-	sex, array, cell type	age	cross-sectional	N	Y	N	High-risk, Clinical	Adults	69	32380512	Katrinli, Seyma; Stevens, Jennifer; Wani, Agaz H.; Lori, Adriana; Kilaru, Varun; van Rooij, Sanne J. H.; Hinrichs, Rebecca; Powers, Abigail; Gillespie, Charles F.; Michopoulos, Vasiliki; Gautam, Aarti; Jett, Marti; Hammamieh, Rasha; Yang, Ruoting; Wildman, Derek; Qu, Annie; Koenen, Karestan; Aiello, Allison E.; Jovanovic, Tanja; Uddin, Monica; Ressler, Kerry J.; Smith, Alicia K.	GrimAge acceleration was negatively associated with thickness of right lateral orbitofrontal cortex and right posterior cingulate cortex
	Epigenomic profiling of preterm infants reveals DNA methylation differences at sites associated with neural function	2016	Genome-wide (PCA)	-	saliva	diffusion MRI (microstructure)	fractional anisotropy, mean diffusivity, tract shape	voxel- / vertex-wise	-	-	FSL	RnBeads tool36, ComBat, Limma, PyroMark Q24 (Qiagen)	N	N	Y - Physiological (preterm birth)	N	-	-	(corrected for batch effects beforehand)	cross-sectional	N	N	N	High-risk	Neonatal	36	26784970	Sparrow, S; Manning, JR; Cartier, J; Anblagan, D; Bastin, ME; Piyasena, C; Pataky, R; Moore, EJ; Semple, SI; Wilkinson, AG; Evans, M; Drake, AJ; Boardman, JP	Ninety-five percent of the variance in DNAm in preterm infants was explained by 23 principal components (PCs); corticospinal tract shape associated with 6th PC, and gender and early nutritional exposure associated with the 7th PC.
	First-Trimester Prenatal Dexamethasone Treatment Is Associated With Alterations in Brain Structure at Adult Age.	2020	Candidate	FKBP5, BDNF, NR3C1, NR3C2, SLC6A4	blood	structural MRI, voxel-based morphometry, diffusion MRI (microstructure)	gray matter volume, fractional anisotropy, mean diffusivity, axial diffusivity, radial diffusivity	ROI, global	amgydala, left superior frontal gyrus	fractional anisotropy, mean diffusivity, axial diffusivity, radial diffusivity	FreeSurfer, FSL	Lumi, Combat, limma	N	N	N	N	-	age, sex, total brain volume	treatment, age, sex, treatment*sex	cross-sectional	N	N	N	Cohort study	Adults	14	32497228	van’t Westeinde, A., Karlsson, L., Nordenström, A., Padilla, N., Lajic, S.	First-trimester prenatal DEX treatment is associated with structural alterations of the brain at adult age, with an accompanying change in gene methylation.
	Promoter Activity-Based Case-Control Association Study on SLC6A4 Highlighting Hypermethylation and Altered Amygdala Volume in Male Patients With Schizophrenia.	2020	Candidate	SLC6A4	blood	structural MRI	gray matter volume	ROI	amgydala	-	FreeSurfer	PSQ 96MA (QIAGEN)	Y	N	N	Y - Schizophrenia	sex, age, scanner types	-	(effects of sex, age, and medication explored, but not included as covariates)	cross-sectional	N	N	N	Clinical	Adults	98	32556264	Ikegame, T., Bundo, M., Okada, N., Murata, Y., Koike, S., Sugawara, H., Saito, T., Ikeda, M., Owada, K., Fukunaga, M., Yamashita, F.	Patients harboring low-activity 5-HTTLPR alleles showed hypermethylation and a negative correlation between DNA methylation levels and left amygdala volumes. These results suggest that hypermethylation of the CpG site in SLC6A4 is involved in the pathophysiology of schizophrenia, particularly in male patients with low-activity 5-HTTLPR alleles.
	An epigenetic mechanism links socioeconomic status to changes in depression-related brain function in high-risk adolescents	2017	Candidate	SLC6A4	blood	task-based fMRI	amplitude analysis	ROI	amygdala	-	SPM	Pyrosequencing PSQ96 HS System (Qiagen), Q-CpG software (Qiagen), PyroMark Q96 MD, PyroMark CpG software (Qiagen)	N	N	N	Y - Depression	gender, mean head displacement, mean accuracy, mean RT, time between the baseline interview and the first scanning session, time between Scan 1 and Scan 2, mean recency of events	age, time between waves, gender, anxiety diagnosis, Childhood Trauma Questionnaire (CTQ) emotional neglect, SES, stressful life events, family history, genotype, Youth Self Report (YSR) Affective Problems	postmortem: gender, age, pH, postmortem interval, RNA ratio effects	prospective / longitudinal	Y (DNAm, MRI)	N	Y	High-risk	Adolescents	132	27217150	Swartz, J.R., Hariri, A.R., Williamson, D.E.	Lower socioeconomic status during adolescence is associated with an increase in methylation of the proximal promoter of the serotonin transporter gene, which predicts greater increases in threat-related amygdala reactivity.
	Association of Epigenetic Metrics of Biological Age With Cortical Thickness	2020	Epigenetic score (for age)	-	blood	structural MRI	cortical thickness	voxel- / vertex-wise	-	-	SPM	Minfi	N	N	N	N	-	age, sex	cell type	cross-sectional	N	N	N	Population sample	Adults	79	32926115	Proskovec, A.L., Rezich, M.T., O’Neill, J., Morsey, B., Wang, T., Ideker, T., Swindells, S., Fox, H.S., Wilson, T.W.	Advancing biological age was correlated with cortical thinning across frontal, superior temporal, inferior parietal, and medial occipital regions. In addition, biological age acceleration relative to chronological age was associated with cortical thinning in orbitofrontal, superior and inferior temporal, somatosensory, parahippocampal, and fusiform regions.
	Structural brain correlates of serum and epigenetic markers of inflammation in major depressive disorder.	2021	Epigenetic score (for CRP)	-	blood	structural MRI, diffusion MRI (microstructure)	cortical thickness, cortical surface area, cortical volume, subcortical volume; fractional anisotropy, mean diffusivity	ROI, global	volumes of 14 subcortical structures; 5 unilateral white matter tracts and 19 bilateral tracts	cortical thickness, cortical surface area, cortical volume	FreeSurfer, FSL	WateRmelon	N	N	N	Y - Depression	scanning site, number of quality control edits, age, sex, BMI, assessment centre	age, sex, BMI, imaging batch, number of image edits per individual, hemisphere, assessment centre and standardised intracranial volume, smoking	-	cross-sectional	N	N	N	Cohort study	Adults	590	33221487	Green, C., Shen, X., Stevenson, A.J., Conole, E.L., Harris, M.A., Barbu, M.C., Hawkins, E.L., Adams, M.J., Hillary, R.F., Lawrie, S.M., Evans, K.L.	DNAm c-reactive protein (CRP) was significantly associated with reduced global gray matter/cortical volume and widespread reductions in integrity of 16/24 white matter tracts. The methylation-based measures showed stronger associations with imaging metrics than serum-based CRP measures.
	Accelerated aging in the brain, epigenetic aging in blood, and polygenic risk for schizophrenia.	2021	Epigenetic score (for age)	-	blood	structural MRI	brain age	global	-	brain age	In-house image-processing pipeline	Minfi	N	N	N	Y - Schizophrenia	(sex effects removed beforehand)	disease status	tobacco smoking behaviour, (sex effects removed beforehand)	prospective / longitudinal	Y (MRI)	N	N	Clinical	Adolescent / adults	715	33882370	Teeuw, J., Ori, A.P., Brouwer, R.M., de Zwarte, S.M., Schnack, H.G., Pol, H.E.H., Ophoff, R.A.	Brain aging and epigenetic aging were not significantly correlated. Polygenic risk for schizophrenia was significantly correlated with brain age gap, brain age acceleration rate, and negatively correlated with DNAmAge gap, but not with PhenoAge gap. However, after controlling for disease status and multiple comparisons correction, these effects were no longer significant.
	MORC1 methylation and BDI are associated with microstructural features of the hippocampus and medial prefrontal cortex.	2021	Candidate	MORC1	buccal	structural MRI, diffusion MRI (microstructure)	gray matter volume, surface and thickness; intraneurite volume fraction, orientation dispersion index, isotropic volume fraction	ROI	hippocampus, medial prefrontal cortex	-	FreeSurfer, FSL	RnBeads	N	N	N	Y - Depression	-	age, sex	-	cross-sectional	N	N	N	Cohort study	Adults	52	33401128	Mundorf, A., Schmitz, J., Hünten, K., Fraenz, C., Schlüter, C., Genç, E., Ocklenburg, S., Freund, N.	Peripheral MORC1 methylation was negatively associated with macro- and microstructural markers in the hippocampus and medial prefrontal cortex.
	Imprinting methylation predicts hippocampal volumes and hyperintensities and the change with age in later life.	2021	Candidate	-	blood	structural MRI	deep brain white matter, periventricular white matter, grey matter and infratentorial hyperintensities	ROI	hippocampus	-	FreeSurfer	Bismark	N	N	N	N	-	sex, total intracranial volume, age at baseline MRI, time between MRI scan	-	prospective / longitudinal	Y (MRI)	N	N	Cohort study	Old age	249	33441584	Lorgen-Ritchie, M., Murray, A.D., Staff, R., Ferguson-Smith, A.C., Richards, M., Horgan, G.W., Phillips, L.H., Hoad, G., McNeil, C., Ribeiro, A., Haggarty, P.	Imprinting methylation in multiple genes predicts brain structures, and their change over time.
	Blood NCAPH2 Methylation Is Associated With Hippocampal Volume in Subjective Cognitive Decline With Apolipoprotein E ε4 Non-carriers.	2021	Candidate	NCAPH2	blood	structural MRI	hippocampal volume	ROI	hippocampus	-	volBrain pipeline	PyroMark Gold Reagents (Qiagen)	Y	N	N	Y - Neurodegeneration (cognitive impairment)	-	age, gender, years of education	-	cross-sectional	N	N	N	High-risk	Old age	188	33603659	Chen, Y., Li, T.R., Hao, S.W., Wang, X.N., Cai, Y.N., Han, Y.	The NCAPH2 methylation levels and the hippocampal volumes were positively correlated in the subjective cognitive decline APOE ε4 non-carriers but not in the objective cognitive impairement group.
	Longitudinal epigenetic predictors of amygdala: hippocampus volume ratio	2017	Genome-wide (EWAS)	-	blood (cord, whole)	structural MRI	gray matter volume	ROI	amygdala, hippocampus	-	FreeSurfer	GenomeStudio (Illumina), wateRmelon, limma	N	N	Y - Psychological (early-life stress)	Y - Schizophrenia	-	intracranial volume	(corrected for chip and cell type beforehand)	prospective / longitudinal	Y (DNAm)	Y	N	Population/Cohort study	Neonatal / adolescents	109	28480579	Walton E., Cecil C.A.M., Suderman M., Liu J., Turner J.A., Calhoun V., Ehrlich S., Relton C.L., Barker E.D.,	Methylation of a probe in the gene SP6 associated longitudinally with higher amygdala:hippocampal volume ratio and higher stressful life events during pregnancy.
	Brain-derived neurotrophic factor DNA methylation mediates the association between neighborhood disadvantage and adolescent brain structure	2019	Candidate	BDNF	buccal	structural MRI	cortical thickness	ROI	11 bilateral prefrontal regions	-	FreeSurfer	EpiTYPER (MassARRAY)	N	N	Y - Psychological (neighbourhood disadvantage)	N	-	age, sex	-	prospective / longitudinal	N	N	Y	High-risk	Adolescents / adults	33	30771753	Wrigglesworth, J; Ryan, J; Vijayakumar, N; Whittle, S	Lower levels of methylation were significantly associated with greater thickness of the lateral orbitofrontal cortex (lOFC), and right medial OFC. Lower levels of DNA methylation at this site also mediated associations between higher disadvantage and thinner bilateral lOFC thickness.
	The association of DAT gene methylation with striatal DAT availability in healthy subjects.	2021	Candidate	SLC6A3	blood	PET	18F-FP-CIT	ROI	ventral striatum, caudate nucleus, putamen	-	SPM	PyroMark Q48 Autoprep 2.4.2	N	N	N	N	-	-	-	cross-sectional	N	N	N	Convenience sample	Adults	35	34120227	Pak, K., Seok, J.W., Nam, H.Y., Seo, S., Lee, M.J., Kim, K., Kim, I.J.	Dopamine transporter (DAT) methylation from peripheral blood showed a trend of positive correlation with DAT availability of ventral striatum in healthy subjects; however, it was not significant after correction for multiple comparison.
	Hypothalamus volume and DNA methylation of stress axis genes in major depressive disorder: A CAN-BIND study report.	2021	Candidate	CRHBP, NR3C1, FKBP5	blood	structural MRI	gray matter volume	ROI	hypothalamus	-	SPM	ChAMP	N	Y - Gene expression	Y- Psychological (childhood trauma)	Y - Depression	age, sex, site effects	age, sex	age, sex	cross-sectional	N	N	N	Clinical	Adults	271	34229186	Suh, J.S., Fiori, L.M., Ali, M., Harkness, K.L., Ramonas, M., Minuzzi, L., Hassel, S., Strother, S.C., Zamyadi, M., Arnott, S.R., Farzan, F.	Two functionally relevant CpG sites were identified that were predictive of hypothalamus volume within the MDD group, but not in healthy individuals.
	Epigenetic Mediation of AKT1 rs1130233's Effect on Delta-9-Tetrahydrocannabinol-Induced Medial Temporal Function during Fear Processing.	2021	Candidate	AKT1	blood	task-based fMRI	amplitude analysis	voxel-wise	-	-	XBAM	EpiTYPER (MassARRAY)	Y	N	Y - Physiological (substance use, THC)	N	(corrected for head motion beforehand)	-	-	cross-sectional	Y (MRI)	N	Y	Convenience sample	Adults	36	34573260	Blest-Hopley G., Colizzi M., Prata D., Giampietro V., Brammer M., McGuire P., Bhattacharyya S.	Number of A alleles at the AKT1 rs1130233 SNP, and percentage methylation at the CpG11–12 site, were independently associated with a greater effect of THC on activation in a network of brain regions including left and right parahippocampal gyri, respectively. AKT1 rs1130233 moderation of the THC effect on left parahippocampal activation persisted after covarying for methylation percentage, and wa…
	SM Table 1. Detailed study characteristics of the 111 publications included in the current review. WMH=white matter hyperintensity; CCA=canonical correlation analysis; ICA/PCA=independent/principal component analysis; WGCNA=weighted gene correlation network; GSEA=gene set enrichment analysis; dlPFC=dorsolateral prefrontal cortex; (f)MRI=(functional) magnetic resonance imaging; PET=positron emissi…
	1This study used a ROI-based approach across the whole brain. 2with respect to the DNAm-MRI association
